# Supplementary material for: (2E)-3-(4-Methyl­phen­yl)-1-(2-methyl-4-phenyl­quinolin-3-yl)prop-2-en-1-one monohydrate
Source: Acta Crystallogr Sect E Struct Rep Online. 2010 Oct 2;66(Pt 11):o2710–1. doi: 10.1107/S1600536810038791 (PMC3009190; doi:10.1107/S1600536810038791)
Supplement: Supplementary file 2 [file e-66-o2710-Isup2.hkl]

#
# h,k,l, Fc-squared, Fo-squared, sigma(Fo-squared) and status flag
#
data_I
_shelx_title '  P-1'
_shelx_refln_list_code          4
_shelx_F_calc_maximum      132.95
_exptl_crystal_F_000       404.00
_reflns_d_resolution_high  0.7696
 
loop_
 _symmetry_equiv_pos_as_xyz
 'x, y, z'
 '-x, -y, -z'
 
_cell_length_a     8.2634
_cell_length_b     9.0785
_cell_length_c    14.1176
_cell_angle_alpha  91.137
_cell_angle_beta  101.537
_cell_angle_gamma 100.820
 
_shelx_F_squared_multiplier     1.000
 
loop_
 _refln_index_h
 _refln_index_k
 _refln_index_l
 _refln_F_squared_calc
 _refln_F_squared_meas
 _refln_F_squared_sigma
 _refln_observed_status
   1   0   0        8.81       -0.36      1.93 o
   2   0   0    10938.02    10586.67    172.61 o
   3   0   0     1153.37     1233.51     20.42 o
   4   0   0      970.87     1050.02     17.67 o
   5   0   0      700.23      747.25     13.01 o
   6   0   0       76.85       82.93      2.62 o
   7   0   0        0.00        0.65      0.90 o
   8   0   0       25.18       26.17      2.13 o
   9   0   0        0.45       -0.02      1.67 o
  10   0   0        0.99        3.34      2.44 o
 -10   1   0       35.42       38.63      4.76 o
  -9   1   0       56.13       64.07      5.07 o
  -8   1   0        1.43        2.91      1.06 o
  -7   1   0     1238.71     1178.84    108.29 o
  -6   1   0       35.22       41.84      1.92 o
  -5   1   0        0.30       -0.13      0.31 o
  -4   1   0       82.61       76.50      2.31 o
  -3   1   0       32.70       37.75      2.01 o
  -2   1   0       75.43       71.73      1.58 o
  -1   1   0     3735.88     3542.57    100.63 o
   0   1   0     1157.25      949.57    141.13 o
   1   1   0     6667.04     6510.71    155.53 o
   2   1   0     2555.60     2529.23     41.32 o
   3   1   0      346.31      362.46      6.46 o
   4   1   0     2229.53     2432.73     39.94 o
   5   1   0      803.88      826.17     14.31 o
   6   1   0      159.40      130.81      5.75 o
   7   1   0      304.81      305.26      7.93 o
   8   1   0       17.71       16.06      2.97 o
   9   1   0       21.86       23.81      3.84 o
  10   1   0       28.96       21.79      3.88 o
 -10   2   0        1.97        7.15      2.48 o
  -9   2   0        5.81        4.00      1.26 o
  -8   2   0       55.75       48.64      2.63 o
  -7   2   0       25.57       25.51      3.49 o
  -6   2   0       52.40       59.84      2.00 o
  -5   2   0        1.64        0.70      0.48 o
  -4   2   0      371.35      399.72      7.25 o
  -3   2   0     1202.92     1225.62     20.36 o
  -2   2   0      354.43      233.20      7.58 o
  -1   2   0     1341.72     1297.52     22.85 o
   0   2   0      563.87      568.39     11.74 o
   1   2   0       21.77       17.64      0.74 o
   2   2   0     1615.37     1625.40     26.71 o
   3   2   0        9.60       13.72      0.86 o
   4   2   0        7.53        8.74      0.79 o
   5   2   0       51.73       61.18      1.90 o
   6   2   0      267.33      274.80      7.17 o
   7   2   0       25.57       26.60      4.07 o
   8   2   0        2.62        3.97      2.16 o
   9   2   0      252.84      253.57     11.78 o
 -10   3   0       22.64       12.92      3.00 o
  -9   3   0       39.92       41.16      2.88 o
  -8   3   0      223.34      222.28      6.45 o
  -7   3   0      186.91      180.14      4.29 o
  -6   3   0       90.47       99.30      2.75 o
  -5   3   0        0.89        0.47      0.50 o
  -4   3   0      106.83      128.93      2.93 o
  -3   3   0      450.80      441.76      9.67 o
  -2   3   0        1.60        2.58      0.87 o
  -1   3   0      744.10      767.71     12.89 o
   0   3   0      106.84       99.76      3.88 o
   1   3   0       45.65       47.99      1.34 o
   2   3   0       21.56       38.38      1.25 o
   3   3   0       89.73       86.74      2.18 o
   4   3   0        7.67       12.60      1.35 o
   5   3   0        0.74        0.99      1.92 o
   6   3   0       38.98       36.93      2.87 o
   7   3   0        3.16        3.82      1.95 o
   8   3   0        4.59        4.64      2.19 o
   9   3   0        2.94        5.32      2.54 o
  -9   4   0        7.99       11.40      2.32 o
  -8   4   0       42.65       44.22      2.10 o
  -7   4   0        2.77        0.52      0.70 o
  -6   4   0       37.25       38.65      4.31 o
  -5   4   0      116.14      132.82      5.02 o
  -4   4   0      323.38      332.51      7.77 o
  -3   4   0      244.60      242.33      4.74 o
  -2   4   0      188.31      198.28      3.93 o
  -1   4   0     1741.82     1734.74     28.62 o
   0   4   0        7.47        4.38      0.63 o
   1   4   0       62.44       68.05      1.83 o
   2   4   0      222.67      251.98      4.94 o
   3   4   0      669.24      709.23     12.46 o
   4   4   0       38.28       43.26      1.64 o
   5   4   0       41.82       44.19      2.38 o
   6   4   0       65.81       63.36      2.97 o
   7   4   0       11.19       14.71      2.94 o
   8   4   0       26.69       28.76      4.17 o
   9   4   0        4.99        4.42      2.76 o
 -10   5   0        2.46        5.73      2.36 o
  -9   5   0        0.15        0.08      1.15 o
  -8   5   0      154.61      150.49      4.11 o
  -7   5   0       64.83       69.53      2.47 o
  -6   5   0        1.02        1.16      0.69 o
  -5   5   0      339.22      375.21     12.72 o
  -4   5   0      119.44      123.86      4.02 o
  -3   5   0      521.52      542.02      9.73 o
  -2   5   0      795.82      795.47     13.74 o
  -1   5   0     2413.74     2472.80     40.65 o
   0   5   0       96.33      110.14      8.76 o
   1   5   0       50.76       52.59      1.87 o
   2   5   0        0.01        0.62      0.51 o
   3   5   0        0.03        0.65      0.70 o
   4   5   0       27.92       25.79      1.44 o
   5   5   0       37.40       36.14      2.47 o
   6   5   0        5.30        4.03      1.29 o
   7   5   0       62.45       57.98      5.01 o
   8   5   0        6.76        8.92      2.79 o
  -9   6   0       16.37       19.15      3.08 o
  -8   6   0       26.29       26.25      2.30 o
  -7   6   0       25.82       26.31      2.16 o
  -6   6   0        0.44       -0.11      0.64 o
  -5   6   0       73.10       73.54      2.82 o
  -4   6   0      166.27      153.11      3.85 o
  -3   6   0       30.86       33.42      2.08 o
  -2   6   0       19.60       29.61      1.36 o
  -1   6   0      218.52      240.01      5.28 o
   0   6   0       29.48       19.55      1.61 o
   1   6   0      159.46      169.02      4.01 o
   2   6   0        8.10        6.79      0.89 o
   3   6   0        7.71        8.15      0.97 o
   4   6   0       57.72       55.51      2.77 o
   5   6   0       34.54       41.09      2.91 o
   6   6   0        5.18        5.55      2.20 o
   7   6   0        0.01       -1.88      1.26 o
  -9   7   0       10.30        8.46      1.84 o
  -8   7   0       37.19       42.85      3.07 o
  -7   7   0        5.56        5.54      2.08 o
  -6   7   0      104.60       70.49      4.62 o
  -5   7   0       24.60       18.74      2.26 o
  -4   7   0       24.42       19.11      2.00 o
  -3   7   0       21.66       21.50      1.34 o
  -2   7   0        2.46        5.51      3.21 o
  -1   7   0       31.88       35.17      1.64 o
   0   7   0       67.33       57.95      6.61 o
   1   7   0        0.28        0.57      0.63 o
   2   7   0      137.03      138.85      3.61 o
   3   7   0       11.88       11.06      1.17 o
   4   7   0      127.91      139.06      4.85 o
   5   7   0      204.96      203.93      6.45 o
   6   7   0       66.02       61.39      5.03 o
   7   7   0        4.51        3.27      2.39 o
  -8   8   0        4.14        4.60      1.51 o
  -7   8   0        3.62        3.82      1.37 o
  -6   8   0       94.01       92.97      3.99 o
  -5   8   0        3.03        1.40      1.07 o
  -4   8   0      209.71      206.21      6.23 o
  -3   8   0        4.05        1.03      0.94 o
  -2   8   0       77.69       88.76      3.58 o
  -1   8   0       77.87       78.16      6.12 o
   0   8   0       11.63       14.28      2.61 o
   1   8   0      126.61      139.87      3.74 o
   2   8   0       33.99       36.15      1.98 o
   3   8   0       29.12       25.39      3.55 o
   4   8   0       13.83       16.42      2.07 o
   5   8   0      308.07      296.40     12.43 o
   6   8   0       86.57       92.38      6.52 o
  -8   9   0        1.52        0.77      2.84 o
  -7   9   0        6.77       10.00      1.81 o
  -6   9   0      292.10      300.75      8.75 o
  -5   9   0      321.45      321.30      8.98 o
  -4   9   0      159.22      151.22      5.32 o
  -3   9   0       46.77       44.67      2.71 o
  -2   9   0        1.17        0.99      1.01 o
  -1   9   0        2.10        1.73      1.05 o
   0   9   0        0.96        2.33      1.16 o
   1   9   0       26.09       26.97      2.32 o
   2   9   0      101.08      109.84      4.28 o
   3   9   0        8.89        8.21      2.62 o
   4   9   0       13.39       16.51      3.25 o
  -7  10   0        0.28        0.34      1.36 o
  -6  10   0        2.42        4.59      1.59 o
  -5  10   0       19.95       18.45      2.25 o
  -4  10   0       44.77       33.43      2.93 o
  -3  10   0       35.44       31.23      2.69 o
  -2  10   0       33.67       32.43      2.72 o
  -1  10   0        1.06        1.26      1.13 o
   0  10   0       23.32       21.00      3.05 o
   1  10   0      293.36      298.32      8.57 o
   2  10   0       30.10       22.78      3.67 o
   3  10   0        0.73        0.06      2.18 o
  -5  11   0       14.55       27.77      2.86 o
  -4  11   0        7.97       13.60      2.10 o
  -3  11   0       25.87       33.78      3.52 o
  -2  11   0       59.63       71.13      3.78 o
  -1  11   0       45.22       51.93     10.24 o
   0  11   0       87.21      109.94     11.40 o
   1  11   0        0.21        1.22      1.40 o
  -1 -11   1        0.44       -1.18      1.79 o
   0 -11   1        1.21        0.01      0.86 o
   1 -11   1       14.50       21.89      2.46 o
   2 -11   1       84.03       97.32      6.10 o
   3 -11   1       48.79       58.25      3.48 o
   4 -11   1       50.93       54.12      3.56 o
   5 -11   1      259.35      296.69      9.18 o
  -3 -10   1        4.87        6.13      2.70 o
  -2 -10   1        0.10        2.52      2.21 o
  -1 -10   1      273.81      282.25      8.24 o
   0 -10   1       38.84       16.87      2.90 o
   1 -10   1       12.32       11.14      2.42 o
   2 -10   1       21.67       19.95      2.53 o
   3 -10   1       39.03       39.51      3.04 o
   4 -10   1       46.68       52.01      3.30 o
   5 -10   1       27.53       34.31      2.96 o
   6 -10   1       73.59       81.49      4.11 o
   7 -10   1        8.94       12.20      2.16 o
  -4  -9   1       11.01       15.85      3.30 o
  -3  -9   1       40.75       45.89      4.74 o
  -2  -9   1       43.44       43.18      2.76 o
  -1  -9   1        4.19        5.60      1.56 o
   0  -9   1       10.81       10.97      1.58 o
   1  -9   1        0.68       -0.13      0.95 o
   2  -9   1       33.16       29.25      2.37 o
   3  -9   1        5.82        4.95      1.33 o
   4  -9   1        4.36        3.72      1.28 o
   5  -9   1      202.81      209.53      7.37 o
   6  -9   1        0.17       -1.03      1.08 o
   7  -9   1       13.87       14.95      2.08 o
   8  -9   1        9.93        8.47      1.89 o
  -6  -8   1      104.28      120.79      7.40 o
  -5  -8   1      122.42      126.56      6.06 o
  -4  -8   1       13.35       15.47      2.00 o
  -3  -8   1      690.68      719.57     16.53 o
  -2  -8   1      120.59      124.56      3.50 o
  -1  -8   1      936.77      937.08     20.71 o
   0  -8   1        0.03        0.92      0.95 o
   1  -8   1       42.06       36.68      3.82 o
   2  -8   1      299.68      301.42      8.08 o
   3  -8   1       57.09       58.77      2.92 o
   4  -8   1       36.61       36.11      2.62 o
   5  -8   1       15.62       14.64      1.86 o
   6  -8   1        0.00       -0.32      1.07 o
   7  -8   1        1.06        0.37      1.49 o
   8  -8   1       33.96       34.04      2.91 o
  -7  -7   1        0.02       -0.93      1.64 o
  -6  -7   1       41.36       36.32      4.37 o
  -5  -7   1       14.74       16.93      2.08 o
  -4  -7   1      289.14      291.29      8.01 o
  -3  -7   1        0.85        0.00      0.71 o
  -2  -7   1       62.16       59.88      2.17 o
  -1  -7   1       47.33       49.69      1.94 o
   0  -7   1      350.61      352.22      6.95 o
   1  -7   1      583.34      579.70     10.59 o
   2  -7   1       89.91       80.80      3.21 o
   3  -7   1       32.64       32.97      2.17 o
   4  -7   1        1.43        2.46      1.67 o
   5  -7   1      215.08      213.39     10.77 o
   6  -7   1        7.72        3.16      3.90 o
   7  -7   1       43.42       44.65      3.99 o
   8  -7   1        0.39        0.29      1.14 o
   9  -7   1        0.01       -0.80      1.75 o
  -7  -6   1        2.96        2.72      2.16 o
  -6  -6   1       91.42       86.10      3.88 o
  -5  -6   1       33.71       30.62      2.42 o
  -4  -6   1       14.48       11.48      1.52 o
  -3  -6   1       11.04       13.00      1.13 o
  -2  -6   1      227.35      227.49      4.88 o
  -1  -6   1       14.62       10.21      0.93 o
   0  -6   1      283.27      282.37      5.62 o
   1  -6   1      516.00      528.27      9.57 o
   2  -6   1      155.72      143.89      3.29 o
   3  -6   1        3.84        6.52      0.76 o
   4  -6   1      470.56      457.14      9.50 o
   5  -6   1        1.94        2.56      0.70 o
   6  -6   1       73.63       73.81      2.51 o
   7  -6   1       22.23       20.66      2.03 o
   8  -6   1       15.67       17.79      2.02 o
   9  -6   1        7.38        9.64      1.75 o
  -8  -5   1        1.12        3.82      2.22 o
  -7  -5   1        8.10       11.75      2.68 o
  -6  -5   1       92.12       82.98      3.64 o
  -5  -5   1      113.34      127.16      4.40 o
  -4  -5   1       70.66       68.96      2.98 o
  -3  -5   1      112.13      113.45      2.90 o
  -2  -5   1      558.56      587.06     10.52 o
  -1  -5   1       44.53       36.97      1.45 o
   0  -5   1      158.02      162.13      4.18 o
   1  -5   1      269.29      292.17      5.56 o
   2  -5   1       20.21       19.76      1.49 o
   3  -5   1       34.24       37.32      1.38 o
   4  -5   1        4.87        3.54      0.64 o
   5  -5   1       22.38       23.97      1.37 o
   6  -5   1        0.24       -0.36      0.72 o
   7  -5   1       70.01       73.87      3.18 o
   8  -5   1       13.83       10.99      1.63 o
   9  -5   1       37.70       34.74      3.91 o
  -9  -4   1       42.97       47.27      5.43 o
  -8  -4   1        6.39        6.16      2.49 o
  -7  -4   1        0.98        1.72      1.13 o
  -6  -4   1        4.30        4.05      1.19 o
  -5  -4   1       58.92       49.06      3.26 o
  -4  -4   1       14.49       15.52      1.03 o
  -3  -4   1      150.97      163.88      3.57 o
  -2  -4   1      104.82       94.25      2.71 o
  -1  -4   1       15.72       17.58      1.90 o
   0  -4   1      123.97      133.34      2.83 o
   1  -4   1      134.53      131.28      2.75 o
   2  -4   1        5.68        5.27      0.53 o
   3  -4   1       33.52       27.36      1.11 o
   4  -4   1       29.87       38.39      3.94 o
   5  -4   1        3.56        2.79      1.26 o
   6  -4   1        4.77        4.26      0.80 o
   7  -4   1      223.07      232.08      5.25 o
   8  -4   1      139.71      136.20      4.66 o
   9  -4   1      101.99      110.91      6.98 o
  10  -4   1       23.21       21.70      3.55 o
  -9  -3   1        0.00       -1.66      1.75 o
  -8  -3   1       88.15      103.02      6.54 o
  -7  -3   1        1.24        1.81      1.09 o
  -6  -3   1       19.60       22.38      1.94 o
  -5  -3   1       77.70       86.78      4.93 o
  -4  -3   1      274.85      304.16      5.81 o
  -3  -3   1      225.71      239.45      4.66 o
  -2  -3   1      331.71      352.96      6.39 o
  -1  -3   1      395.21      390.30      8.44 o
   0  -3   1      211.18      201.14      3.75 o
   1  -3   1     1559.74     1544.08     25.39 o
   2  -3   1      720.79      675.25     11.47 o
   3  -3   1     1157.40     1206.40     34.63 o
   4  -3   1      422.96      475.16      8.55 o
   5  -3   1       20.60       28.84      1.31 o
   6  -3   1       20.06       21.76      1.35 o
   7  -3   1        0.14        3.36      1.31 o
   8  -3   1       21.08       24.86      2.06 o
   9  -3   1       11.82       20.50      3.30 o
  10  -3   1      100.67      112.00      7.11 o
  -9  -2   1       35.37       29.98      4.21 o
  -8  -2   1        3.79        3.96      1.23 o
  -7  -2   1      322.88      332.31      8.59 o
  -6  -2   1       35.73       29.70      2.11 o
  -5  -2   1      364.03      362.96      6.81 o
  -4  -2   1      221.25      256.26      4.93 o
  -3  -2   1        2.84        2.02      0.41 o
  -2  -2   1      186.12      185.08      3.51 o
  -1  -2   1        5.10        4.77      0.46 o
   0  -2   1       81.96       74.92      1.56 o
   1  -2   1      347.21      335.18      5.76 o
   2  -2   1      153.61      137.99      3.25 o
   3  -2   1      123.09      136.12      2.83 o
   4  -2   1        0.02        0.20      0.38 o
   5  -2   1       41.76       50.26      1.69 o
   6  -2   1        5.36        5.52      0.98 o
   7  -2   1        7.23        7.69      1.24 o
   8  -2   1        3.91        3.93      1.16 o
   9  -2   1       58.95       57.40      4.84 o
  10  -2   1       61.06       66.83      5.47 o
 -10  -1   1        0.19       -1.44      1.92 o
  -9  -1   1        0.36        0.38      1.80 o
  -8  -1   1        5.93        4.57      1.23 o
  -7  -1   1        0.02        1.44      0.96 o
  -6  -1   1       67.66       72.48      2.92 o
  -5  -1   1       37.35       53.73      1.67 o
  -4  -1   1      745.60      797.98     13.62 o
  -3  -1   1     1792.93     1947.48     32.02 o
  -2  -1   1      637.85      631.81     10.57 o
  -1  -1   1       50.71       46.16      1.20 o
   0  -1   1      319.28      304.05      6.46 o
   2  -1   1       68.11       68.25      1.54 o
   3  -1   1      239.25      267.84      4.91 o
   4  -1   1      364.14      382.71      8.48 o
   5  -1   1       13.01        9.83      0.84 o
   6  -1   1        0.87        0.89      0.61 o
   7  -1   1       44.34       42.96      2.21 o
   8  -1   1       90.75        1.45      0.89 o
   9  -1   1       35.21        3.56      1.37 o
  10  -1   1        6.01        0.97      1.41 o
 -10   0   1       74.79       82.86      6.26 o
  -9   0   1        0.41        0.53      1.67 o
  -8   0   1       26.53       27.52      2.22 o
  -7   0   1       14.63       12.53      1.54 o
  -6   0   1       14.13       16.03      1.49 o
  -5   0   1        7.10        9.02      0.76 o
  -4   0   1      333.23      366.83      6.65 o
  -3   0   1      767.90      758.69     15.63 o
  -2   0   1     3429.25     3295.68     54.33 o
  -1   0   1      246.68      225.62      8.90 o
   1   0   1     4505.62     4335.36     86.88 o
   2   0   1    12119.53    11782.49    234.80 o
   3   0   1      165.35      182.49      4.05 o
   4   0   1     2150.84     2315.65     38.02 o
   5   0   1     1578.05     1639.29     27.38 o
   6   0   1      218.25      225.91      4.80 o
   7   0   1      989.48     1020.62     28.92 o
   8   0   1        0.60        2.02      1.68 o
   9   0   1       22.24       19.72      3.47 o
  10   0   1        0.59       -0.69      1.91 o
 -10   1   1        0.98       -0.72      1.95 o
  -9   1   1        5.33        3.36      1.80 o
  -8   1   1       52.71       53.33      2.78 o
  -7   1   1      654.07      634.15     19.22 o
  -6   1   1       31.17       29.20      2.64 o
  -5   1   1       13.46       23.97      1.14 o
  -4   1   1      718.12      765.08     41.46 o
  -3   1   1      499.53      464.63     12.50 o
  -2   1   1        2.82        0.85      0.74 o
  -1   1   1       51.77       52.07      3.79 o
   0   1   1      172.50      176.71      3.10 o
   1   1   1     2185.30     2159.93     35.65 o
   2   1   1     1556.81     1632.58     26.70 o
   3   1   1     1829.94     2017.06     33.07 o
   4   1   1     1192.80     1238.98     20.78 o
   5   1   1      117.01      131.09      5.02 o
   6   1   1     6025.87     6170.54    100.46 o
   7   1   1       65.87       72.22      3.51 o
   8   1   1      751.85      691.33     23.71 o
   9   1   1       16.84       19.30      3.52 o
 -10   2   1        1.54        0.55      1.00 o
  -9   2   1       12.47        6.76      2.63 o
  -8   2   1        3.45        3.61      1.08 o
  -7   2   1       73.62       71.75      4.67 o
  -6   2   1       89.30       78.46      2.34 o
  -5   2   1       49.67       54.20      1.73 o
  -4   2   1      923.02      989.36     16.75 o
  -3   2   1     1074.34     1091.09     22.57 o
  -2   2   1       80.96       73.74      1.73 o
  -1   2   1    12644.48    11459.42    320.21 o
   0   2   1      204.63      198.07      3.63 o
   1   2   1      863.71      856.22     14.26 o
   2   2   1       25.53       16.89      1.40 o
   3   2   1      128.89      152.48      3.19 o
   4   2   1      195.40      199.67      4.10 o
   5   2   1       86.22       99.63      2.61 o
   6   2   1        0.94        2.35      0.97 o
   7   2   1      334.44      315.58     12.63 o
   8   2   1        1.51        0.94      1.83 o
   9   2   1       97.83       71.47      5.90 o
 -10   3   1      321.68      353.96      9.76 o
  -9   3   1        4.52        4.97      1.37 o
  -8   3   1       56.53       52.48      2.78 o
  -7   3   1       27.07       36.10      1.73 o
  -6   3   1      353.92      367.78      7.19 o
  -5   3   1      302.84      320.44      6.24 o
  -4   3   1      183.33      201.17      5.07 o
  -3   3   1      244.66      232.89      5.73 o
  -1   3   1       40.70       35.20      1.09 o
   0   3   1      174.64      148.16      3.12 o
   1   3   1        6.53        8.12      0.63 o
   2   3   1     1790.62     1873.47     30.88 o
   3   3   1      408.28      466.47      8.41 o
   4   3   1        5.19        5.94      0.74 o
   5   3   1      244.95      235.89      4.94 o
   6   3   1      116.60      115.75      3.94 o
   7   3   1       33.37       32.14      3.90 o
   8   3   1       79.55       84.97      6.03 o
   9   3   1        0.02        0.51      1.99 o
 -10   4   1        3.05        4.77      1.53 o
  -9   4   1       32.17       36.96      3.71 o
  -8   4   1        0.26       -0.46      0.91 o
  -7   4   1      101.48       91.30      2.80 o
  -6   4   1      249.48      260.07      5.48 o
  -5   4   1      677.53      725.61     15.86 o
  -4   4   1       87.07      103.89      2.60 o
  -3   4   1       25.21       28.57      1.38 o
  -2   4   1      581.03      693.15     11.95 o
  -1   4   1      308.03      285.46     13.33 o
   0   4   1      180.12      216.44      4.26 o
   1   4   1      317.95      310.16      5.84 o
   2   4   1        6.13        1.34      0.50 o
   3   4   1       26.13       28.17      1.39 o
   4   4   1        0.07       -0.77      0.52 o
   5   4   1       73.81       74.13      3.04 o
   6   4   1        8.69        9.34      2.27 o
   7   4   1       22.83       20.33      3.27 o
   8   4   1       25.00       32.58      4.47 o
 -10   5   1       10.22       13.84      1.98 o
  -9   5   1       17.95       23.53      2.31 o
  -8   5   1      141.09      136.29      3.83 o
  -7   5   1        8.05       10.39      1.59 o
  -6   5   1        5.31        5.73      0.89 o
  -5   5   1       38.93       43.73      1.93 o
  -4   5   1        4.34        2.55      2.45 o
  -3   5   1       67.28       67.75      1.98 o
  -2   5   1      115.55      126.15      2.92 o
  -1   5   1       17.63       16.52      1.23 o
   0   5   1      131.21      145.80      3.62 o
   1   5   1      398.13      422.35      7.85 o
   2   5   1       67.81       64.80      2.04 o
   3   5   1       86.30       88.88      2.55 o
   4   5   1       79.76       84.19      2.55 o
   5   5   1      229.55      241.94      7.42 o
   6   5   1       25.76       19.63      3.24 o
   7   5   1        0.34        2.92      2.03 o
   8   5   1        0.49       -0.07      2.10 o
 -10   6   1        9.17        4.86      2.12 o
  -9   6   1        2.09        2.56      1.06 o
  -8   6   1      177.44      170.80      4.53 o
  -7   6   1       12.83       12.77      1.30 o
  -6   6   1        0.19        1.16      0.84 o
  -5   6   1       40.92       29.37      4.74 o
  -4   6   1        1.23        0.43      0.58 o
  -3   6   1       43.21       44.96      1.69 o
  -2   6   1      779.80      773.49     13.60 o
  -1   6   1      170.40      154.52      4.34 o
   0   6   1       45.67       49.52      2.70 o
   1   6   1      146.92      160.46      3.76 o
   2   6   1       19.91       20.01      1.38 o
   3   6   1       30.90       36.81      3.35 o
   4   6   1      121.47      122.62      4.27 o
   5   6   1      411.48      428.14     10.70 o
   6   6   1       16.97       16.19      3.11 o
   7   6   1        3.84        2.23      2.17 o
  -9   7   1       60.46       53.54      3.42 o
  -8   7   1        0.34       -0.51      1.05 o
  -7   7   1       11.64       10.35      1.61 o
  -6   7   1        0.35       -0.23      0.69 o
  -5   7   1      159.11      167.72      4.15 o
  -4   7   1       79.64       77.27      2.46 o
  -3   7   1       86.79       79.30      3.70 o
  -2   7   1      220.09      221.30      4.85 o
  -1   7   1        0.40        0.05      0.40 o
   0   7   1        7.40        5.83      0.94 o
   1   7   1        6.75        7.20      0.97 o
   2   7   1       66.95       67.45      2.37 o
   3   7   1       10.08        9.41      1.15 o
   4   7   1        5.48        4.25      1.29 o
   5   7   1       15.48       16.27      2.91 o
   6   7   1        0.61       -0.64      1.71 o
  -9   8   1        7.42        5.45      1.72 o
  -8   8   1        2.48        1.99      1.33 o
  -7   8   1        0.01       -0.08      1.33 o
  -6   8   1        7.14        7.46      1.50 o
  -5   8   1      199.34      191.46      6.03 o
  -4   8   1       18.83       18.82      4.65 o
  -3   8   1        0.96        2.98      1.05 o
  -2   8   1      124.37      129.26      4.46 o
  -1   8   1       14.83       14.92      1.56 o
   0   8   1      127.53      139.36      3.69 o
   1   8   1      340.05      353.02      7.40 o
   2   8   1       12.75       13.11      1.34 o
   3   8   1        0.97        0.78      1.12 o
   4   8   1        7.03        7.41      1.63 o
   5   8   1       18.43       17.97      3.26 o
   6   8   1        3.21        3.35      2.27 o
  -8   9   1       20.58       22.70      2.58 o
  -7   9   1       63.70       75.01      5.41 o
  -6   9   1        1.43        2.90      1.95 o
  -5   9   1       42.65       39.82      6.42 o
  -4   9   1       14.24       10.81      1.69 o
  -3   9   1        0.33        0.08      0.97 o
  -2   9   1        9.25        9.93      1.58 o
  -1   9   1       16.24       11.06      7.84 o
   0   9   1       17.94       22.40      2.12 o
   1   9   1       28.44       29.75      2.45 o
   2   9   1      283.32      305.19      8.40 o
   3   9   1        1.04       -0.80      1.66 o
   4   9   1       41.27       44.07      4.64 o
  -7  10   1        3.62        2.87      1.57 o
  -6  10   1       37.88       36.49      4.83 o
  -5  10   1      132.66      143.25      5.45 o
  -4  10   1       37.65       43.19      3.15 o
  -3  10   1       21.32       20.53      2.21 o
  -2  10   1        4.52        3.41      1.32 o
  -1  10   1       27.39       26.85      3.56 o
   0  10   1      204.03      208.90      6.69 o
   1  10   1      121.52      125.37      5.26 o
   2  10   1       86.71       88.91      5.93 o
   3  10   1       42.09       43.85      4.84 o
  -5  11   1       51.44       48.23      5.65 o
  -4  11   1       21.06       25.26      2.67 o
  -3  11   1       27.47       35.90      3.11 o
  -2  11   1        2.71        2.77      1.46 o
  -1  11   1        1.37        1.48      1.34 o
   0  11   1       31.43       43.33      3.27 o
   1  11   1       82.01       96.76      5.14 o
  -1 -11   2        1.69       -1.51      1.60 o
   0 -11   2       13.67       15.70      3.52 o
   1 -11   2        8.43        7.37      1.74 o
   2 -11   2        0.63       -0.17      1.22 o
   3 -11   2       51.11       55.61      3.75 o
   4 -11   2       13.03       12.79      2.17 o
   5 -11   2       10.27        8.46      1.95 o
  -3 -10   2        1.56        1.54      2.27 o
  -2 -10   2       40.72       44.56      4.88 o
  -1 -10   2        4.00        1.09      2.06 o
   0 -10   2       30.33       31.98      2.72 o
   1 -10   2        5.88        7.43      1.55 o
   2 -10   2       79.84       80.96      3.84 o
   3 -10   2        0.00       -1.47      0.98 o
   4 -10   2       17.31       17.30      2.19 o
   5 -10   2        1.65        0.47      1.24 o
   6 -10   2        0.72       -1.43      1.18 o
  -5  -9   2      276.01      312.62     13.12 o
  -4  -9   2      133.90      137.51      7.70 o
  -3  -9   2        0.19        0.66      1.97 o
  -2  -9   2        3.08        2.68      2.08 o
  -1  -9   2       29.47       30.82      3.28 o
   0  -9   2        3.21        1.84      1.18 o
   1  -9   2        8.90        8.49      1.54 o
   2  -9   2      134.91      129.28      4.74 o
   3  -9   2        0.14       -1.06      0.93 o
   4  -9   2        0.37       -0.74      1.02 o
   5  -9   2       58.13       61.08      6.68 o
   6  -9   2       48.43       48.08      3.51 o
   7  -9   2       31.13       31.16      2.87 o
  -6  -8   2       38.45       38.10      3.17 o
  -5  -8   2      741.17      826.71     19.17 o
  -4  -8   2       73.12       66.08      5.00 o
  -3  -8   2      978.99     1024.73     32.02 o
  -2  -8   2       86.19       88.04      3.60 o
  -1  -8   2     1431.80      686.73     22.29 o
   0  -8   2      202.74      193.44      5.83 o
   1  -8   2      135.36      122.73      4.38 o
   2  -8   2       19.13       19.46      1.90 o
   3  -8   2       18.27       14.43      1.73 o
   4  -8   2      268.87      265.43      7.54 o
   5  -8   2       16.72       15.24      1.86 o
   6  -8   2       65.85       61.48      3.85 o
   7  -8   2       19.00       18.46      3.04 o
   8  -8   2       30.47       27.28      2.71 o
  -7  -7   2        0.92        6.01      2.50 o
  -6  -7   2       31.15       32.05      2.84 o
  -5  -7   2      210.39      217.91      6.75 o
  -4  -7   2      118.91      123.19      4.50 o
  -3  -7   2        0.23       -0.07      2.79 o
  -2  -7   2      964.83      977.98     17.23 o
  -1  -7   2      138.38      129.63      5.61 o
   0  -7   2      607.37      601.44     13.75 o
   1  -7   2       76.79       66.48      2.90 o
   2  -7   2      160.31      147.30      4.73 o
   3  -7   2      308.57      278.30      7.45 o
   4  -7   2      109.45      111.58      4.07 o
   5  -7   2      371.60      340.88      8.93 o
   6  -7   2       57.74       46.38      2.73 o
   7  -7   2       30.79       27.65      2.41 o
   8  -7   2      201.19      209.65      6.75 o
   9  -7   2       11.74       15.53      2.26 o
  -8  -6   2        1.91        1.96      2.19 o
  -7  -6   2       13.71       20.10      3.39 o
  -6  -6   2       27.87       21.87      2.28 o
  -5  -6   2       10.45       11.51      1.72 o
  -4  -6   2        1.27        0.32      0.94 o
  -3  -6   2       85.93      105.39      2.89 o
  -2  -6   2      353.92      331.13      6.56 o
  -1  -6   2        2.43        1.10      0.57 o
   0  -6   2       21.38       27.11      1.76 o
   1  -6   2      592.19      610.03     10.83 o
   2  -6   2      742.36      754.23     13.17 o
   3  -6   2       90.57       84.06      2.27 o
   4  -6   2        3.36        1.41      1.34 o
   5  -6   2        0.46        0.76      0.91 o
   6  -6   2      297.79      301.69      8.05 o
   7  -6   2      120.42      115.77      4.31 o
   8  -6   2       86.25       83.12      3.73 o
   9  -6   2       49.39       44.44      4.31 o
  -8  -5   2       39.88       44.24      4.99 o
  -7  -5   2       39.75       35.57      2.78 o
  -6  -5   2        0.59       -0.25      1.01 o
  -5  -5   2      133.19      120.26      4.29 o
  -4  -5   2        2.15        2.62      0.98 o
  -3  -5   2      208.56      231.76      4.85 o
  -2  -5   2        6.18        8.36      0.89 o
  -1  -5   2        1.78        1.66      0.48 o
   0  -5   2       58.12       57.05      1.65 o
   1  -5   2      260.64      263.79      5.04 o
   2  -5   2       56.59       45.92      1.65 o
   3  -5   2      116.28      114.99      2.70 o
   4  -5   2      161.03      156.25      3.83 o
   5  -5   2        7.09        6.85      0.86 o
   6  -5   2       88.54       92.71      3.50 o
   7  -5   2       23.12       21.55      1.97 o
   8  -5   2        6.85        5.78      2.36 o
   9  -5   2        2.52        0.80      1.71 o
  -9  -4   2        2.59        0.03      1.97 o
  -8  -4   2       45.00       53.99      5.37 o
  -7  -4   2       62.36       69.82      3.34 o
  -6  -4   2      631.18      620.51     14.36 o
  -5  -4   2       18.09       23.25      1.92 o
  -4  -4   2        5.52        7.89      0.75 o
  -3  -4   2       18.52       15.24      0.96 o
  -2  -4   2       29.33       27.04      1.12 o
  -1  -4   2       14.19       26.53      1.77 o
   0  -4   2      780.78      768.78     13.05 o
   1  -4   2     1656.91     1811.71     29.88 o
   2  -4   2      172.16      165.49      3.32 o
   3  -4   2      510.19      501.81      8.91 o
   4  -4   2      402.43      439.16      9.70 o
   5  -4   2      110.61      104.12      2.76 o
   6  -4   2       73.65       65.66      2.98 o
   7  -4   2      255.13      253.50      5.62 o
   8  -4   2       13.59       16.07      1.46 o
   9  -4   2       45.36       40.25      4.29 o
  10  -4   2        0.34       -1.36      1.69 o
  -9  -3   2        1.71        3.39      2.25 o
  -8  -3   2      116.54      102.05      5.43 o
  -7  -3   2        1.26        2.66      1.13 o
  -6  -3   2     1619.83     1659.88     34.47 o
  -5  -3   2        7.04        7.13      1.19 o
  -4  -3   2       31.59       28.93      1.09 o
  -3  -3   2      622.35      650.60     11.29 o
  -2  -3   2      107.24      115.27      3.08 o
  -1  -3   2       49.99       39.79      1.17 o
   0  -3   2     1438.82     1427.02     23.46 o
   1  -3   2      452.21      504.27      8.59 o
   2  -3   2      121.18      122.33      6.78 o
   3  -3   2       52.50       41.87      1.54 o
   4  -3   2       26.19       30.12      1.55 o
   5  -3   2        4.59        7.76      0.83 o
   6  -3   2      107.09      115.64      3.06 o
   7  -3   2      236.06      251.76      5.54 o
   8  -3   2       16.38       18.50      1.52 o
   9  -3   2        8.91       12.22      2.68 o
  10  -3   2        1.11        6.53      2.51 o
  -9  -2   2        9.80        8.61      2.65 o
  -8  -2   2       35.42       37.42      3.17 o
  -7  -2   2      102.20      102.65      3.88 o
  -6  -2   2      111.65       95.39      3.55 o
  -5  -2   2        0.13        0.18      0.74 o
  -4  -2   2      100.62      109.37      3.39 o
  -3  -2   2       44.72       45.05      1.19 o
  -2  -2   2      717.25      750.17     15.50 o
  -1  -2   2       31.85       33.74      0.96 o
   0  -2   2     6570.66     6070.98    122.80 o
   1  -2   2      110.21      110.48      2.14 o
   2  -2   2       69.26       64.32      1.52 o
   3  -2   2      188.04      176.90      3.51 o
   4  -2   2      311.43      362.33      6.68 o
   5  -2   2       24.77       24.87      2.33 o
   6  -2   2        3.15        5.52      0.83 o
   7  -2   2      279.29      269.16      6.59 o
   8  -2   2        1.34       -0.84      1.29 o
   9  -2   2       53.41       61.69      4.92 o
  10  -2   2        4.67        5.88      2.46 o
 -10  -1   2       16.82        9.75      2.89 o
  -9  -1   2      107.83      122.16      6.83 o
  -8  -1   2        0.77        1.72      1.05 o
  -7  -1   2      357.42      366.08      9.26 o
  -6  -1   2        0.29        1.50      0.89 o
  -5  -1   2       65.42       63.44      1.69 o
  -4  -1   2      308.12      352.71     15.71 o
  -3  -1   2      965.05     1022.60     20.89 o
  -2  -1   2       47.44       44.96      2.19 o
  -1  -1   2     4603.26     4361.55     87.25 o
   0  -1   2        0.41        1.16      0.76 o
   1  -1   2     2448.88     2482.06     40.73 o
   2  -1   2      590.02      613.13     12.45 o
   3  -1   2       40.04       39.97      1.39 o
   4  -1   2      317.71      362.51      6.67 o
   5  -1   2        0.45        0.60      0.50 o
   6  -1   2      189.40      173.47      3.97 o
   7  -1   2        0.55       -0.28      0.74 o
   8  -1   2        0.62        3.50      1.88 o
   9  -1   2       43.05       47.70      5.04 o
  10  -1   2        0.02       -2.28      1.52 o
 -10   0   2       11.25       11.15      3.00 o
  -9   0   2       40.74       47.93      3.08 o
  -8   0   2       95.33       98.05      7.82 o
  -7   0   2      163.99      156.86      6.40 o
  -6   0   2      358.69      351.72      8.58 o
  -5   0   2       41.12       35.92      1.28 o
  -4   0   2      171.40      161.52      5.57 o
  -3   0   2      542.22      523.54     11.05 o
  -2   0   2      284.29      274.51      4.83 o
  -1   0   2      266.69      252.74      5.33 o
   0   0   2       17.69       16.88      2.15 o
   1   0   2        6.62        3.62      0.30 o
   2   0   2     6337.44     6504.64    130.28 o
   3   0   2      596.47      677.48     13.99 o
   4   0   2     1280.91     1384.90     28.09 o
   5   0   2       40.92       57.51      3.29 o
   6   0   2      147.91      155.01      3.67 o
   7   0   2       37.64       46.27      3.90 o
   8   0   2       32.05       31.55      3.83 o
   9   0   2      135.47      132.78      7.72 o
  10   0   2        0.51        2.95      2.25 o
 -10   1   2        8.55       10.70      2.86 o
  -9   1   2       71.47       81.24      3.69 o
  -8   1   2       72.56       67.39      3.15 o
  -7   1   2      403.30      407.82     15.44 o
  -6   1   2       70.73       61.29      2.93 o
  -5   1   2        2.67        2.00      0.51 o
  -4   1   2      283.56      320.06      5.93 o
  -3   1   2      113.94      112.47      3.82 o
  -2   1   2      281.10      292.01      6.52 o
  -1   1   2        1.14        0.68      0.44 o
   0   1   2     1054.86     1047.71     17.24 o
   1   1   2      116.20      107.58      2.10 o
   2   1   2      457.26      499.76      8.56 o
   3   1   2        7.20        4.85      0.85 o
   4   1   2     1324.57     1427.31     23.85 o
   5   1   2       21.13       27.81      1.46 o
   6   1   2      828.68      867.52     15.24 o
   7   1   2      191.43      187.65      8.75 o
   8   1   2      644.71      610.85     21.52 o
   9   1   2        0.08        0.65      1.91 o
 -10   2   2       22.19       21.36      2.35 o
  -9   2   2        0.58        0.20      0.99 o
  -8   2   2       20.86       21.10      1.98 o
  -7   2   2       34.38       25.28      1.72 o
  -6   2   2      154.99      163.10      4.45 o
  -5   2   2        0.31        0.85      0.40 o
  -3   2   2       12.12       11.07      0.70 o
  -2   2   2      285.05      278.99      5.05 o
  -1   2   2      374.51      393.98      6.91 o
   0   2   2      689.55      690.02     11.58 o
   1   2   2      120.27      108.56      2.27 o
   2   2   2     2183.26     2266.23     37.08 o
   3   2   2      720.95      743.34     12.77 o
   4   2   2       21.22       27.09      1.27 o
   5   2   2        0.38        0.78      0.61 o
   6   2   2        1.07       -0.08      1.32 o
   7   2   2      137.11      124.48      6.88 o
   8   2   2       29.03       33.61      4.27 o
   9   2   2      138.42      146.29      8.48 o
 -10   3   2        6.64       11.49      2.56 o
  -9   3   2       10.43       12.45      2.39 o
  -8   3   2      111.64      126.43      4.50 o
  -7   3   2        2.42        1.88      0.86 o
  -6   3   2      151.87      148.06      4.30 o
  -5   3   2      893.19      974.62     20.75 o
  -4   3   2        2.20        0.70      0.44 o
  -3   3   2      312.38      357.04      6.54 o
  -2   3   2       87.53       89.77      4.15 o
  -1   3   2     2524.55     2480.90     50.23 o
   0   3   2      228.29      232.90      4.40 o
   1   3   2       12.39       12.02      0.75 o
   2   3   2      477.29      526.12      9.28 o
   3   3   2      256.60      266.46      5.21 o
   4   3   2        4.32        4.76      0.74 o
   5   3   2      336.94      344.19      6.76 o
   6   3   2       42.93       44.37      3.88 o
   7   3   2       26.57       24.10      3.43 o
   8   3   2        2.55        1.09      1.91 o
   9   3   2      110.44      130.03      8.10 o
 -10   4   2       40.08       50.83      3.48 o
  -9   4   2        9.48       13.80      1.85 o
  -8   4   2        8.19        7.25      1.13 o
  -7   4   2        5.04        3.42      0.83 o
  -6   4   2      247.70      252.58     14.03 o
  -5   4   2      163.60      170.32      3.88 o
  -4   4   2     1521.23     1668.37     27.89 o
  -3   4   2       13.64       10.31      0.95 o
  -2   4   2      824.45      894.39     18.86 o
  -1   4   2      227.91      231.50      4.54 o
   0   4   2      792.49      885.35     15.08 o
   1   4   2      239.72      243.80      4.81 o
   2   4   2      533.78      603.98     10.71 o
   3   4   2       67.54       78.33      3.74 o
   4   4   2        2.25        1.90      0.75 o
   5   4   2       31.72       26.34      1.94 o
   6   4   2       21.55       14.46      2.73 o
   7   4   2       13.51        8.48      2.39 o
   8   4   2       98.82      118.48      7.53 o
 -10   5   2        0.29       -1.30      1.08 o
  -9   5   2       20.43       19.90      2.19 o
  -8   5   2        8.29        9.76      1.24 o
  -7   5   2       63.89       59.34      2.27 o
  -6   5   2       69.64       66.09      2.26 o
  -5   5   2       29.06       25.89      1.48 o
  -4   5   2      391.02      372.72      8.64 o
  -3   5   2       61.54       70.73      2.52 o
  -2   5   2       19.26       12.68      0.92 o
  -1   5   2      626.55      710.30     12.45 o
   0   5   2      162.43      174.80      3.82 o
   1   5   2     1460.24     1585.95     26.63 o
   2   5   2       68.78       80.76      2.36 o
   3   5   2      286.95      326.14      6.53 o
   4   5   2      102.77       98.87      2.84 o
   5   5   2        3.16        4.90      1.92 o
   6   5   2       53.29       56.41      4.61 o
   7   5   2       40.07       43.61      4.87 o
   8   5   2        0.58        0.91      2.22 o
 -10   6   2        4.02        6.56      1.67 o
  -9   6   2       60.09       61.69      3.37 o
  -8   6   2       10.96       11.20      1.37 o
  -7   6   2        4.45        4.52      0.86 o
  -6   6   2        7.22        8.85      1.07 o
  -5   6   2       96.02       94.86      4.57 o
  -4   6   2       43.75       36.25      1.61 o
  -3   6   2        8.73       10.53      0.98 o
  -2   6   2       50.03       50.07      1.80 o
  -1   6   2        1.18        0.65      0.53 o
   0   6   2       46.43       42.96      1.70 o
   1   6   2      222.61      222.16      4.82 o
   2   6   2      179.97      184.01      4.27 o
   3   6   2      107.72      116.88      3.22 o
   4   6   2       24.61       22.54      1.55 o
   5   6   2        1.05       -1.00      1.33 o
   6   6   2       18.77       18.91      3.33 o
   7   6   2        7.79        2.69      2.12 o
  -9   7   2       69.22       69.85      5.11 o
  -8   7   2      122.47      128.07      6.84 o
  -7   7   2       14.90       13.94      1.72 o
  -6   7   2       10.85       13.11      1.46 o
  -5   7   2       70.36       70.59      2.46 o
  -4   7   2        9.04        8.12      1.00 o
  -3   7   2        4.03        4.31      0.85 o
  -2   7   2      257.29      272.44      6.51 o
  -1   7   2       22.81       25.48      1.53 o
   0   7   2       10.25       11.03      1.10 o
   1   7   2      137.04      148.90      3.79 o
   2   7   2       64.32       65.83      2.39 o
   3   7   2       45.43       47.47      2.06 o
   4   7   2      135.59      124.24      6.73 o
   5   7   2       17.00       17.99      3.12 o
   6   7   2       20.65       14.04      3.08 o
  -9   8   2        0.05        1.83      1.36 o
  -8   8   2       13.83       12.28      1.93 o
  -7   8   2        3.05        1.97      1.29 o
  -6   8   2        0.16        0.35      1.08 o
  -5   8   2       20.45       21.51      4.47 o
  -4   8   2        5.57        9.99      1.50 o
  -3   8   2       66.12       62.49      2.32 o
  -2   8   2       34.92       40.89      1.92 o
  -1   8   2       12.18        9.34      1.11 o
   0   8   2        0.00       -0.01      0.69 o
   1   8   2      275.42      291.05      6.37 o
   2   8   2       99.48      103.03      3.22 o
   3   8   2       37.37       40.92      2.19 o
   4   8   2       39.52       43.28      4.60 o
   5   8   2       29.43       28.10      3.94 o
  -8   9   2       13.93       12.34      2.34 o
  -7   9   2       21.55       12.74      8.96 o
  -6   9   2      498.99      506.86     12.94 o
  -5   9   2        4.58        8.20      2.60 o
  -4   9   2        2.06        4.05      1.25 o
  -3   9   2       21.92       17.52      1.94 o
  -2   9   2        3.39        0.50      0.82 o
  -1   9   2        7.25        5.73      1.32 o
   0   9   2        6.45        5.20      1.32 o
   1   9   2       58.54       65.19      2.65 o
   2   9   2       51.28       61.24      2.62 o
   3   9   2        0.27        2.73      1.36 o
   4   9   2       15.45       20.37      3.50 o
  -7  10   2        0.01       -0.44      1.50 o
  -6  10   2       43.04       42.61      3.29 o
  -5  10   2       29.60       26.46      2.55 o
  -4  10   2        8.49        8.88      1.66 o
  -3  10   2       33.27       36.60      3.17 o
  -2  10   2       39.41       31.68      3.78 o
  -1  10   2       74.12       72.34      3.62 o
   0  10   2      138.79      138.10      5.16 o
   1  10   2        1.02       -0.22      1.14 o
   2  10   2       16.92       14.49      3.06 o
  -5  11   2       33.32       36.23      5.91 o
  -4  11   2        0.85        2.81      1.45 o
  -3  11   2        8.43        8.15      1.73 o
  -2  11   2        9.18        8.18      3.71 o
  -1  11   2       10.27        9.20      1.79 o
   0  11   2       15.97       21.88      2.51 o
   1  11   2       52.83       54.18      3.54 o
  -1 -11   3       42.02       51.15      5.48 o
   0 -11   3        6.18        6.90      2.57 o
   1 -11   3       40.94       41.03      3.27 o
   2 -11   3        5.38        4.96      1.63 o
   3 -11   3        0.31        0.69      1.35 o
   4 -11   3       23.77       26.36      2.78 o
  -3 -10   3       11.44       11.75      3.25 o
  -2 -10   3       31.58       24.60      3.75 o
  -1 -10   3       43.02       40.94      2.87 o
   0 -10   3        0.23       -1.32      1.04 o
   1 -10   3        3.29        2.00      1.24 o
   2 -10   3        0.44        0.38      1.16 o
   3 -10   3       82.91       78.94      3.93 o
   4 -10   3       13.14       12.85      2.04 o
   5 -10   3        7.61        8.41      1.79 o
   6 -10   3        1.57        0.81      1.37 o
  -5  -9   3        2.57        4.48      2.66 o
  -4  -9   3      212.31      223.05     10.39 o
  -3  -9   3       12.10       10.80      2.79 o
  -2  -9   3        1.24       -0.39      1.00 o
  -1  -9   3        1.97        1.14      1.08 o
   0  -9   3       10.77        9.85      1.57 o
   1  -9   3       97.06       91.27      3.84 o
   2  -9   3       33.35       31.36      2.53 o
   3  -9   3        1.74        0.81      1.10 o
   4  -9   3       67.51       60.91      3.29 o
   5  -9   3       75.14       73.25      3.70 o
   6  -9   3        8.84       10.17      1.86 o
   7  -9   3       21.22       20.05      2.42 o
  -6  -8   3        7.98        5.63      2.68 o
  -5  -8   3       36.43       39.49      4.53 o
  -4  -8   3        3.14        5.05      2.32 o
  -3  -8   3      134.54      141.94      7.42 o
  -1  -8   3      115.91      109.21      4.11 o
   0  -8   3      197.07      201.74      6.05 o
   1  -8   3     1054.53     1029.01     24.83 o
   2  -8   3      176.12      181.61      5.67 o
   3  -8   3      170.74      172.08      5.54 o
   4  -8   3       90.32       91.46      3.82 o
   5  -8   3       19.70       18.44      2.03 o
   6  -8   3       25.73       26.56      3.41 o
   7  -8   3        7.82        8.42      1.64 o
   8  -8   3       13.94       15.33      2.14 o
  -7  -7   3        1.22        1.63      1.49 o
  -6  -7   3       61.36       69.67     11.38 o
  -5  -7   3        7.27       10.78      2.79 o
  -4  -7   3        0.11       -0.93      1.15 o
  -3  -7   3      213.26      221.63      6.35 o
  -2  -7   3      140.00      134.62      4.07 o
  -1  -7   3      613.06      651.61     17.15 o
   0  -7   3      119.45      116.91      4.04 o
   1  -7   3     1594.97     1550.28     32.58 o
   2  -7   3      368.52      370.10      9.27 o
   3  -7   3     1789.47     1752.91     36.77 o
   4  -7   3       50.30       60.69      4.39 o
   5  -7   3     1689.58     1677.82     35.52 o
   6  -7   3       91.29       93.23      3.91 o
   7  -7   3      121.02      119.63      4.65 o
   8  -7   3        5.00        8.42      1.79 o
  -8  -6   3        8.11       10.63      2.91 o
  -7  -6   3        1.34        3.83      1.45 o
  -6  -6   3        0.10        0.07      1.19 o
  -5  -6   3       98.22       96.70      3.96 o
  -4  -6   3       72.06       76.05      3.31 o
  -3  -6   3       70.51       71.77      2.29 o
  -2  -6   3      184.04      170.67     13.24 o
  -1  -6   3       34.13       28.66      1.34 o
   0  -6   3        2.01        3.41      0.64 o
   1  -6   3      334.33      359.36      8.73 o
   2  -6   3      237.43      240.22      6.41 o
   3  -6   3       44.20       38.97      3.50 o
   4  -6   3     1019.39     1043.67     22.66 o
   5  -6   3       23.55       25.56      2.08 o
   6  -6   3      564.26      364.11     13.65 o
   7  -6   3        9.93       10.48      1.63 o
   8  -6   3      164.30      184.11      6.04 o
   9  -6   3        5.46        6.08      2.54 o
  -8  -5   3       17.73       16.69      2.22 o
  -7  -5   3        0.15       -0.09      1.13 o
  -6  -5   3      205.20      190.80      6.75 o
  -5  -5   3       48.47       48.07      5.56 o
  -4  -5   3       10.24        9.33      1.38 o
  -3  -5   3       52.77       49.25      3.16 o
  -2  -5   3        0.00       -0.24      0.43 o
  -1  -5   3        3.29        0.97      0.45 o
   0  -5   3        3.30        2.23      0.43 o
   1  -5   3        1.59        6.46      0.95 o
   2  -5   3      100.36      102.10      2.29 o
   3  -5   3      113.25      121.10      2.78 o
   4  -5   3       29.67       25.34      1.43 o
   5  -5   3        9.23       13.21      2.00 o
   6  -5   3       16.18       18.33      1.36 o
   7  -5   3      165.36      166.99      4.27 o
   8  -5   3      242.29      235.12      9.38 o
   9  -5   3       69.41       77.46      5.48 o
  -9  -4   3       48.59       52.40      5.65 o
  -8  -4   3       11.19        7.27      1.60 o
  -7  -4   3       70.91       58.58      3.48 o
  -6  -4   3       73.24       82.36      3.50 o
  -5  -4   3      275.03      269.08      7.18 o
  -4  -4   3       70.83       84.14      3.18 o
  -3  -4   3        4.81        1.08      0.46 o
  -2  -4   3       63.70       60.40      1.72 o
  -1  -4   3       28.90       39.02      1.27 o
   0  -4   3        6.21        7.59      0.98 o
   1  -4   3     1147.83     1247.48     25.77 o
   2  -4   3      111.67      116.47      2.49 o
   3  -4   3      403.99      444.13     10.07 o
   4  -4   3        9.68        6.72      0.99 o
   5  -4   3       30.51       30.17      1.45 o
   6  -4   3       22.96       26.32      1.78 o
   7  -4   3        4.08        6.69      1.21 o
   8  -4   3        3.58        2.19      1.14 o
   9  -4   3       40.28       33.69      3.93 o
  -9  -3   3       10.19        4.33      2.48 o
  -8  -3   3        4.49        7.59      1.53 o
  -7  -3   3        3.40        2.08      1.13 o
  -6  -3   3       48.59       39.96      2.53 o
  -5  -3   3        7.76       11.99      1.43 o
  -4  -3   3      708.86      730.00     15.81 o
  -3  -3   3       47.94       55.67      3.19 o
  -2  -3   3      937.01      980.73     16.50 o
  -1  -3   3     1157.50     1161.50     19.29 o
   0  -3   3     7084.51     6794.38    137.46 o
   1  -3   3      217.60      218.33      5.21 o
   2  -3   3       67.67       72.44      1.75 o
   3  -3   3       42.80       36.94      1.55 o
   4  -3   3        0.12        0.36      0.56 o
   5  -3   3       32.46       32.50      1.83 o
   6  -3   3       78.39       68.33      2.96 o
   7  -3   3      461.78      486.53      9.40 o
   8  -3   3        0.08       -0.62      1.02 o
   9  -3   3       33.64       34.94      4.11 o
  10  -3   3        3.94        0.61      1.81 o
 -10  -2   3       61.92       60.04      6.05 o
  -9  -2   3        2.15        1.43      2.07 o
  -8  -2   3       14.62       14.03      1.86 o
  -7  -2   3      328.93      327.36      9.91 o
  -6  -2   3        9.13       11.35      1.52 o
  -5  -2   3        0.65        0.83      0.77 o
  -4  -2   3      306.30      319.37      7.62 o
  -2  -2   3      652.63      669.81     11.37 o
  -1  -2   3      883.82      845.33     14.10 o
   0  -2   3    17675.12    16413.75    756.10 o
   1  -2   3        0.18        1.92      0.32 o
   2  -2   3      217.43      211.91      3.99 o
   3  -2   3      546.22      550.06     38.00 o
   4  -2   3        8.29        7.50      1.32 o
   5  -2   3       49.54       54.09      1.82 o
   6  -2   3      206.57      182.98      4.18 o
   7  -2   3      125.32      127.72      4.47 o
   8  -2   3      120.50      122.96      6.72 o
   9  -2   3       21.02       21.83      3.46 o
  10  -2   3        7.27       12.11      3.09 o
 -10  -1   3        1.22        4.46      2.27 o
  -9  -1   3       26.95       32.46      2.67 o
  -8  -1   3        0.00        0.31      1.03 o
  -7  -1   3      724.81      714.20     16.15 o
  -6  -1   3       53.08       49.62      2.51 o
  -5  -1   3        3.97        8.44      1.87 o
  -4  -1   3      223.10      254.71      6.25 o
  -3  -1   3       63.06       65.94      9.96 o
  -2  -1   3        7.37        4.78      0.79 o
  -1  -1   3      198.51      202.22      3.67 o
   0  -1   3     1540.62     1510.83     71.44 o
   1  -1   3       10.67       13.19      0.88 o
   2  -1   3       12.13       11.50      0.62 o
   3  -1   3       71.12       86.76      2.03 o
   4  -1   3       94.85      111.52      2.59 o
   5  -1   3       50.86       44.51      2.04 o
   6  -1   3     1178.90     1214.66     20.84 o
   7  -1   3       14.79       11.83      1.54 o
   8  -1   3       25.23       22.96      3.30 o
   9  -1   3        1.95        0.51      1.77 o
 -10   0   3        0.62       -0.80      1.16 o
  -9   0   3        2.60        0.49      1.09 o
  -8   0   3        3.19        2.96      1.50 o
  -7   0   3        0.03       -0.15      0.84 o
  -6   0   3       57.03       50.74      2.44 o
  -5   0   3       16.19       17.28      1.44 o
  -4   0   3      744.43      822.77     17.22 o
  -3   0   3     2420.19     2525.46     41.40 o
  -2   0   3      165.48      150.53     10.62 o
  -1   0   3     6105.23     5689.11    114.50 o
   0   0   3        1.36        2.89      1.08 o
   1   0   3      171.21      184.40      3.33 o
   2   0   3      171.55      162.55      4.09 o
   3   0   3      722.04      790.18     13.37 o
   4   0   3      266.85      259.03      5.92 o
   5   0   3      189.96      226.68      7.12 o
   6   0   3        1.15       -0.15      0.46 o
   7   0   3      134.35       61.95      4.33 o
   8   0   3        0.37       -0.41      1.28 o
   9   0   3       42.37       28.48      4.10 o
 -10   1   3      157.20      174.37      6.87 o
  -9   1   3       65.91       67.95      6.15 o
  -8   1   3       48.94       44.16      2.64 o
  -7   1   3      309.24      272.05      7.28 o
  -6   1   3        0.22        1.20      0.55 o
  -5   1   3       82.16       74.66      2.02 o
  -4   1   3       62.21       63.18      1.70 o
  -3   1   3       44.68       60.47      1.63 o
  -2   1   3       37.63       42.86      1.19 o
  -1   1   3     1388.49     1346.10     24.36 o
   0   1   3      572.57      570.56      9.61 o
   1   1   3      187.98      202.74      3.68 o
   2   1   3       42.87       61.68      1.44 o
   3   1   3      542.86      591.02     10.22 o
   4   1   3       30.54       37.33      1.34 o
   5   1   3       33.56       28.85      1.61 o
   6   1   3       26.01       26.14      2.06 o
   7   1   3        6.77        7.74      2.19 o
   8   1   3      446.53      434.94     16.68 o
   9   1   3       28.07       24.16      3.87 o
 -10   2   3        1.05        1.54      1.32 o
  -9   2   3        9.34        8.53      1.58 o
  -8   2   3        6.15        7.76      2.04 o
  -7   2   3       27.79       35.72      2.30 o
  -6   2   3       15.81       23.11      1.54 o
  -4   2   3      157.99      154.00      3.31 o
  -3   2   3      502.61      486.73      8.57 o
  -2   2   3      935.34      874.02     14.69 o
  -1   2   3    12899.15    12111.02    197.86 o
   0   2   3      946.33      950.26     19.73 o
   1   2   3       10.49        9.57      0.80 o
   2   2   3        0.98        0.28      0.36 o
   3   2   3        4.22        6.03      0.62 o
   4   2   3      312.48      315.26      6.04 o
   5   2   3        9.22        9.50      0.92 o
   6   2   3       70.95       76.40      3.25 o
   7   2   3       25.43       26.73      3.56 o
   8   2   3       21.48       20.01      3.43 o
   9   2   3        0.48        4.41      2.49 o
 -10   3   3        2.87        3.92      1.51 o
  -9   3   3       48.44       51.95      3.03 o
  -8   3   3      492.69      463.41     11.37 o
  -7   3   3       17.75       14.71      1.23 o
  -6   3   3       32.35       25.75      1.68 o
  -5   3   3      154.50      155.86      3.56 o
  -4   3   3      339.84      348.29      6.57 o
  -3   3   3       83.06       90.21      2.23 o
  -2   3   3      260.39      231.71      5.39 o
  -1   3   3        4.19        5.89      0.55 o
   0   3   3      107.09      123.33      2.66 o
   1   3   3       77.58       80.48      2.00 o
   2   3   3       37.36       45.49      1.47 o
   3   3   3       23.61       27.14      2.04 o
   4   3   3       79.74       74.35      2.19 o
   5   3   3      130.31      129.87      4.28 o
   6   3   3      229.26      210.88      9.45 o
   7   3   3       16.77       17.59      3.20 o
   8   3   3       79.78       96.69      6.60 o
 -10   4   3        1.14        4.41      1.56 o
  -9   4   3        0.20        1.08      1.10 o
  -8   4   3      119.80      110.19      3.31 o
  -7   4   3       21.92       15.28      2.04 o
  -6   4   3        1.02        1.07      0.65 o
  -5   4   3       82.74       82.95      2.41 o
  -4   4   3      310.85      295.05      5.82 o
  -3   4   3        0.02        1.70      0.83 o
  -2   4   3      254.47      288.85      5.54 o
  -1   4   3       43.12       43.43      1.46 o
   0   4   3      528.17      574.16     10.13 o
   1   4   3     1472.57     1588.79     26.52 o
   2   4   3       13.38       13.13      0.96 o
   3   4   3      174.08      199.59      4.31 o
   4   4   3        0.85        0.08      0.63 o
   5   4   3      424.31      421.10     10.38 o
   6   4   3        3.18        0.59      1.58 o
   7   4   3       11.91       11.27      2.84 o
   8   4   3        0.00       -2.11      1.41 o
 -10   5   3        4.39        1.99      1.46 o
  -9   5   3       14.51       10.66      2.10 o
  -8   5   3        5.63        6.24      1.09 o
  -7   5   3        1.12        1.11      0.75 o
  -6   5   3       57.96       57.97      2.22 o
  -5   5   3        5.50        2.83      0.73 o
  -4   5   3      165.50      150.20      3.57 o
  -3   5   3       17.09       22.41      1.24 o
  -2   5   3      329.67      356.05      9.75 o
  -1   5   3        5.24        4.62      0.69 o
   0   5   3       93.46      108.11      3.54 o
   1   5   3        3.29        5.23      0.74 o
   2   5   3      573.53      628.37     11.36 o
   3   5   3      118.33      123.27      3.21 o
   4   5   3      183.43      194.93      5.75 o
   5   5   3        5.83        7.27      2.11 o
   6   5   3      109.01       96.08      6.20 o
   7   5   3        1.08        5.35      2.36 o
 -10   6   3       59.63       72.03      3.86 o
  -9   6   3       21.94       22.12      3.21 o
  -8   6   3        1.19        1.59      0.71 o
  -7   6   3        1.60        2.82      0.92 o
  -6   6   3       14.50       16.28      1.35 o
  -5   6   3        7.34        6.53      0.96 o
  -4   6   3        0.78        1.33      0.77 o
  -3   6   3       24.89       25.33      1.38 o
  -2   6   3      254.87      236.06      6.18 o
  -1   6   3      138.12      136.11      3.35 o
   0   6   3       38.28       42.85      1.74 o
   1   6   3        3.75        4.20      0.79 o
   2   6   3      415.61      436.17      8.47 o
   3   6   3       38.50       38.64      1.82 o
   4   6   3        9.65        7.59      2.07 o
   5   6   3       98.85       93.16      5.96 o
   6   6   3       20.10       11.38      2.82 o
   7   6   3      232.22      257.67     12.19 o
  -9   7   3      157.47      172.57     11.25 o
  -8   7   3      100.86      108.66      3.58 o
  -7   7   3      107.77       99.88      3.97 o
  -6   7   3      119.94      116.93      4.19 o
  -5   7   3      833.19      783.24     17.25 o
  -4   7   3       82.62       78.08      2.97 o
  -3   7   3      376.63      354.82      7.17 o
  -2   7   3        0.14       -0.24      0.56 o
  -1   7   3       30.55       32.19      1.65 o
   0   7   3       39.79       48.05      5.43 o
   1   7   3       46.73       48.88      2.07 o
   2   7   3        8.99        9.84      1.19 o
   3   7   3        0.76        0.21      0.76 o
   4   7   3       17.93       15.58      2.82 o
   5   7   3        0.32       -1.11      1.46 o
   6   7   3       24.02       33.62      4.44 o
  -9   8   3       24.24       26.53      2.74 o
  -8   8   3       72.72       66.49      3.55 o
  -7   8   3        3.22        2.76      1.28 o
  -6   8   3      476.38      431.67     15.48 o
  -5   8   3      149.51      145.19      3.96 o
  -4   8   3      292.04      252.38      5.71 o
  -3   8   3       32.33       26.92      1.69 o
  -2   8   3      172.59      146.38      3.86 o
  -1   8   3       36.92       33.65      2.60 o
   0   8   3       29.72       38.56      2.48 o
   1   8   3      202.16      217.09      5.19 o
   2   8   3       34.26       33.69      3.28 o
   3   8   3       20.53       22.28      4.23 o
   4   8   3       23.95       22.60      3.45 o
   5   8   3        0.81       -0.89      1.77 o
  -8   9   3       23.01       30.88      2.92 o
  -7   9   3      156.68      135.17     11.55 o
  -6   9   3      110.44      112.37      4.65 o
  -5   9   3      181.23      155.16      5.51 o
  -4   9   3        7.74        6.47      1.45 o
  -3   9   3        5.65        2.15      1.13 o
  -2   9   3        0.04        1.16      1.60 o
  -1   9   3        6.76        4.26      1.01 o
   0   9   3        1.92        3.52      1.00 o
   1   9   3       56.62       55.56      2.46 o
   2   9   3        1.68        0.84      0.95 o
   3   9   3       28.31       31.80      4.02 o
   4   9   3       15.46       13.18      2.90 o
  -7  10   3        0.05       -0.82      1.26 o
  -6  10   3       11.00        9.22      1.81 o
  -5  10   3        0.88        2.30      1.30 o
  -4  10   3        1.10        1.51      1.35 o
  -3  10   3       27.07       32.18      2.72 o
  -2  10   3        0.03        1.74      1.17 o
  -1  10   3        2.51        2.14      1.22 o
   0  10   3      506.52      515.84     13.00 o
   1  10   3        1.40        0.53      1.22 o
   2  10   3       10.63       10.56      2.59 o
  -5  11   3       41.96       41.68      3.30 o
  -4  11   3        5.27        7.96      1.75 o
  -3  11   3       28.20       28.66      7.88 o
  -2  11   3       13.23       16.33      2.69 o
  -1  11   3        1.19        4.34      1.56 o
   0  11   3       27.32       30.82      2.79 o
  -1 -11   4        4.03        6.89      2.87 o
   0 -11   4        0.24       -1.35      1.36 o
   1 -11   4       18.09       13.80      2.13 o
   2 -11   4       49.83       60.03      3.61 o
   3 -11   4       26.39       20.66      2.85 o
   4 -11   4       15.51       14.33      2.29 o
  -3 -10   4       29.54       24.11      4.07 o
  -2 -10   4        0.41       -1.15      1.97 o
  -1 -10   4       12.17       13.18      1.96 o
   0 -10   4        7.35        5.47      1.55 o
   1 -10   4       27.20       23.99      2.43 o
   2 -10   4      234.86      231.92     10.08 o
   3 -10   4       35.49       36.05      3.46 o
   4 -10   4       85.85       90.80      4.28 o
   5 -10   4       18.35       18.65      4.94 o
   6 -10   4       11.35       14.08      2.26 o
  -5  -9   4       61.45       73.23      5.97 o
  -4  -9   4        0.78       -0.07      2.15 o
  -3  -9   4        0.01       -2.37      1.58 o
  -2  -9   4      134.24      142.35      7.80 o
  -1  -9   4        5.84        6.69      2.70 o
   0  -9   4        1.85        2.45      1.63 o
   1  -9   4        1.24        2.83      2.72 o
   2  -9   4        7.47        8.54      1.56 o
   3  -9   4       24.97       24.52      2.37 o
   4  -9   4        1.14        0.71      1.16 o
   5  -9   4       21.57       18.60      2.21 o
   6  -9   4        1.18        0.59      1.30 o
   7  -9   4        1.61        1.42      1.94 o
  -6  -8   4       21.25       27.25      4.04 o
  -5  -8   4        0.24       -2.27      1.93 o
  -4  -8   4        0.23       -0.38      1.82 o
  -3  -8   4       75.65       22.91      3.13 o
  -2  -8   4      164.04      158.27      5.15 o
  -1  -8   4       87.45       98.05      3.84 o
   0  -8   4        0.41        1.50      1.15 o
   1  -8   4      248.04      241.30      6.93 o
   2  -8   4      398.82      384.78      9.91 o
   3  -8   4      103.44      103.50      4.06 o
   4  -8   4        0.51        1.73      1.10 o
   5  -8   4        3.76        4.33      1.33 o
   6  -8   4       17.65       19.58      5.50 o
   7  -8   4       46.54       54.28      3.25 o
   8  -8   4       36.16       37.23      3.16 o
  -7  -7   4        2.93        5.34      1.68 o
  -6  -7   4        0.34       -1.50      1.21 o
  -5  -7   4      142.37      144.71      5.20 o
  -4  -7   4        2.06        1.79      1.79 o
  -3  -7   4      218.24        3.74      1.26 o
  -2  -7   4       30.92       33.41      3.12 o
  -1  -7   4      160.38      154.42      4.82 o
   0  -7   4       43.65       44.85      3.29 o
   1  -7   4      437.66      440.22     10.69 o
   2  -7   4        3.92        1.57      1.01 o
   3  -7   4      434.08      428.16     10.58 o
   4  -7   4      155.41      150.66      5.00 o
   5  -7   4      230.69      233.57      6.85 o
   6  -7   4      133.02      132.94      5.34 o
   7  -7   4      439.41      370.87     59.69 o
   8  -7   4       24.76       26.57      2.57 o
  -8  -6   4        8.41        8.26      1.93 o
  -7  -6   4       10.30       13.02      1.96 o
  -6  -6   4       56.27       67.63      3.53 o
  -5  -6   4        0.95        0.63      1.06 o
  -4  -6   4       95.99       93.40      3.69 o
  -3  -6   4        5.88        2.79      0.93 o
  -2  -6   4      260.10      252.36      5.25 o
  -1  -6   4       40.77       40.41      1.51 o
   0  -6   4      210.35      214.26      6.89 o
   1  -6   4      520.25      532.83     12.25 o
   2  -6   4      122.46      119.06      3.94 o
   3  -6   4       63.48       53.10      3.72 o
   4  -6   4      211.39      193.00      5.66 o
   5  -6   4      158.98      160.60      5.13 o
   6  -6   4      131.55      139.00      6.49 o
   7  -6   4      122.92      125.79      8.90 o
   9  -6   4      331.66      378.31     15.31 o
  -8  -5   4       34.50       36.79      3.06 o
  -7  -5   4        5.34        9.34      1.73 o
  -6  -5   4      208.27      248.98      7.27 o
  -5  -5   4        1.57        2.32      1.04 o
  -4  -5   4       88.02       95.91      4.03 o
  -3  -5   4       15.59       13.32      1.46 o
  -2  -5   4      162.99      171.91      3.77 o
  -1  -5   4        0.82        0.37      0.44 o
   0  -5   4      173.71      199.02      3.94 o
   1  -5   4      243.80      253.64      6.43 o
   2  -5   4      117.96       93.62      3.20 o
   3  -5   4       41.34       47.26      1.47 o
   4  -5   4      272.76      260.36      6.80 o
   5  -5   4       60.50       59.91      2.04 o
   6  -5   4        1.50       -0.69      1.00 o
   7  -5   4       12.13       12.61      2.13 o
   8  -5   4      108.97      120.47      6.82 o
   9  -5   4       13.17       15.26      3.25 o
  -9  -4   4       28.37       26.21      2.69 o
  -8  -4   4        0.03        0.15      1.16 o
  -7  -4   4      557.79      558.86     13.56 o
  -6  -4   4       34.38       29.80      2.36 o
  -5  -4   4      295.12      290.30      7.65 o
  -4  -4   4       51.80       52.93      2.47 o
  -3  -4   4      240.57      280.55      5.48 o
  -2  -4   4       34.47       48.94      1.55 o
  -1  -4   4        1.07        0.72      0.66 o
   0  -4   4      109.33      139.35      3.88 o
   1  -4   4      211.39      235.98      5.86 o
   2  -4   4       22.80       36.20      1.07 o
   3  -4   4        8.25        7.31      0.67 o
   4  -4   4       43.99       40.42      1.53 o
   5  -4   4        6.13        9.43      0.97 o
   6  -4   4        9.94       10.18      1.25 o
   7  -4   4       33.79       31.06      1.87 o
   8  -4   4       31.22       41.24      2.93 o
   9  -4   4        8.52        7.08      2.25 o
  -9  -3   4       29.21       33.05      4.11 o
  -8  -3   4       22.13       21.27      2.30 o
  -7  -3   4        2.87        1.74      1.11 o
  -6  -3   4      246.56      235.65      6.65 o
  -5  -3   4        0.16        0.95      0.92 o
  -3  -3   4      115.91      133.42      3.86 o
  -2  -3   4      809.49      876.68     14.88 o
  -1  -3   4        9.72        7.71      0.59 o
   0  -3   4      710.89      814.10     13.68 o
   1  -3   4      898.47      921.09     19.19 o
   2  -3   4      519.05      574.93     10.06 o
   3  -3   4       20.60       25.60      1.08 o
   4  -3   4        1.55        1.61      0.56 o
   5  -3   4       65.65       59.52      1.99 o
   6  -3   4       48.85       55.55      2.06 o
   7  -3   4      321.54      304.70      8.27 o
   8  -3   4       12.71       15.65      2.02 o
   9  -3   4        8.73       17.06      3.08 o
 -10  -2   4       30.04       30.36      4.43 o
  -9  -2   4        0.04        1.34      1.24 o
  -8  -2   4        0.11       -1.44      0.96 o
  -7  -2   4      148.45      154.39      5.11 o
  -6  -2   4       31.20       32.56      2.93 o
  -5  -2   4        5.50        6.26      1.13 o
  -4  -2   4      124.12       99.71      4.62 o
  -3  -2   4       29.40       39.20      1.40 o
  -2  -2   4      238.86      251.76      4.70 o
  -1  -2   4      189.50      223.77      5.08 o
   0  -2   4      146.60      160.81      3.68 o
   1  -2   4      153.45      144.55      3.36 o
   2  -2   4     1372.40     1457.78     29.04 o
   3  -2   4       62.86       65.85      1.78 o
   4  -2   4      217.56      223.18      4.53 o
   5  -2   4      266.41      266.34      5.41 o
   6  -2   4      322.71      339.47      8.70 o
   7  -2   4       69.77       74.95      4.85 o
   8  -2   4        9.06        7.94      1.58 o
   9  -2   4        3.02       -0.25      1.72 o
 -10  -1   4        5.08        2.85      1.41 o
  -9  -1   4       22.39       17.19      2.21 o
  -8  -1   4        8.58        9.63      1.60 o
  -7  -1   4       22.91       20.54      2.00 o
  -6  -1   4        0.34       -0.30      1.15 o
  -5  -1   4       29.18       23.84      1.76 o
  -4  -1   4     1358.75     1469.35     33.41 o
  -3  -1   4      102.81       79.12      1.79 o
  -2  -1   4        1.85        0.76      0.32 o
  -1  -1   4     2883.82     2862.65     46.94 o
   0  -1   4       42.98       47.29      3.13 o
   1  -1   4      395.34      383.53      6.69 o
   2  -1   4      360.72      359.65      6.39 o
   3  -1   4       71.52       63.88      2.08 o
   4  -1   4        3.47        5.02      0.90 o
   5  -1   4      140.29      152.39      3.48 o
   6  -1   4      562.04      574.47     13.45 o
   7  -1   4        9.55        9.77      1.50 o
   8  -1   4        7.59        9.68      2.45 o
   9  -1   4       10.35       12.76      2.90 o
 -10   0   4        3.63        2.90      1.54 o
  -9   0   4       59.51       57.67      3.22 o
  -8   0   4        0.36        0.36      0.97 o
  -7   0   4       37.94       41.25      2.52 o
  -6   0   4      136.74      131.59      4.24 o
  -5   0   4        0.06       -0.07      0.23 o
  -4   0   4      132.67      148.04      3.10 o
  -3   0   4       53.63       71.39      1.92 o
  -2   0   4      427.38      406.58      8.67 o
  -1   0   4     3397.16     3380.64     72.69 o
   0   0   4        1.17        0.75      0.50 o
   1   0   4      121.41      111.09      2.23 o
   2   0   4     1607.21     1765.51     36.17 o
   3   0   4      360.90      401.81      9.23 o
   4   0   4       88.29      100.50      2.38 o
   5   0   4       15.71       13.38      0.94 o
   6   0   4      117.44      110.13      4.64 o
   7   0   4        1.21       -0.50      0.87 o
   8   0   4        3.88        2.77      1.37 o
   9   0   4       15.06        0.67      1.08 o
 -10   1   4        5.24        6.51      1.63 o
  -9   1   4       18.94       13.24      1.85 o
  -8   1   4      287.81      292.34      8.03 o
  -7   1   4       25.76       29.79      2.20 o
  -6   1   4      100.93       90.91      8.43 o
  -5   1   4      321.96      377.08      8.48 o
  -4   1   4       20.74       19.70      0.97 o
  -3   1   4      263.06      270.25      5.05 o
  -2   1   4      924.82      902.69     15.13 o
  -1   1   4      378.98      339.01      6.00 o
   0   1   4     1463.37     1439.43     25.17 o
   1   1   4       57.40       60.85      1.38 o
   2   1   4     1580.97     1731.42     35.65 o
   3   1   4      679.30      725.87     12.39 o
   4   1   4       50.23       57.64      1.63 o
   5   1   4      308.12      290.28      7.58 o
   6   1   4        9.83       11.53      1.55 o
   7   1   4       89.17       85.25      5.52 o
   8   1   4        9.05        8.18      2.53 o
   9   1   4      120.40      134.74      8.13 o
 -10   2   4       12.46       11.96      2.56 o
  -9   2   4       12.63       12.63      2.40 o
  -8   2   4       56.86       54.64      3.95 o
  -7   2   4        5.01        3.88      1.51 o
  -6   2   4       79.89       78.59      3.11 o
  -5   2   4      202.14      213.51      4.47 o
  -4   2   4      461.87      511.76      9.17 o
  -3   2   4        2.69        0.89      0.54 o
  -2   2   4      319.52      353.05      6.39 o
  -1   2   4      877.32      911.62     15.31 o
   0   2   4      585.18      588.71     10.09 o
   1   2   4      566.52      512.07      8.90 o
   2   2   4      207.10      211.94      4.10 o
   3   2   4       16.42       13.47      1.06 o
   4   2   4       63.93       63.56      1.85 o
   5   2   4      245.32      240.66      6.66 o
   6   2   4       75.63       65.88      3.11 o
   7   2   4       91.82       92.29      5.94 o
   8   2   4       28.30       33.03      4.33 o
   9   2   4        7.62        8.36      2.99 o
 -10   3   4       54.17       58.35      4.53 o
  -9   3   4        3.87        3.14      1.32 o
  -8   3   4      637.70      627.83     14.66 o
  -7   3   4        2.36        1.06      0.57 o
  -6   3   4       20.19       22.76      1.43 o
  -5   3   4      101.75      108.78      2.81 o
  -4   3   4      320.03      268.48      5.32 o
  -3   3   4        0.35        0.92      0.43 o
  -2   3   4       29.06       36.04      1.53 o
  -1   3   4       19.79        9.11      0.69 o
   0   3   4        0.23        0.28      0.42 o
   1   3   4        2.33        4.25      0.55 o
   2   3   4       26.45       27.86      1.17 o
   3   3   4        3.49        2.45      1.42 o
   4   3   4       53.64       56.51      2.60 o
   5   3   4      828.50      793.43     17.94 o
   6   3   4       40.91       39.60      4.21 o
   7   3   4        1.97        1.09      1.82 o
   8   3   4       11.89       11.58      3.05 o
 -10   4   4        1.33       -0.15      1.18 o
  -9   4   4        5.17        3.55      1.40 o
  -8   4   4        1.35        0.07      0.88 o
  -7   4   4        0.04       -0.32      0.64 o
  -6   4   4        1.21        1.30      0.85 o
  -5   4   4      168.93      162.86      3.82 o
  -4   4   4       12.36        9.64      1.59 o
  -3   4   4      103.31       81.58      7.54 o
  -2   4   4     3590.66     3739.40     61.11 o
  -1   4   4      243.18      260.10      5.12 o
   0   4   4      448.55      473.08      8.57 o
   1   4   4        2.11        1.08      0.50 o
   2   4   4        1.40        1.67      0.57 o
   3   4   4      228.00      231.41      4.87 o
   4   4   4       73.51       68.13      3.29 o
   5   4   4       31.73       45.57      2.58 o
   6   4   4       24.39       22.15      3.54 o
   7   4   4       24.94       28.75      4.03 o
   8   4   4        4.02        5.54      2.49 o
 -10   5   4        3.61        4.55      1.54 o
  -9   5   4       56.15       51.24      3.27 o
  -8   5   4        5.06        5.13      1.06 o
  -7   5   4        2.99        3.45      1.24 o
  -6   5   4       59.78       63.98      2.70 o
  -5   5   4       11.40        9.89      1.04 o
  -4   5   4       34.62       30.01      1.46 o
  -3   5   4      135.77      128.99      3.18 o
  -2   5   4      205.59      226.37      4.74 o
  -1   5   4        1.33        4.09      0.68 o
   0   5   4        0.47       -0.14      0.48 o
   1   5   4      403.21      396.90      7.60 o
   2   5   4       64.76       70.51      2.26 o
   3   5   4        8.22        8.89      1.05 o
   4   5   4        4.07        5.19      1.21 o
   5   5   4       98.68       88.27      5.71 o
   6   5   4       32.05       34.07      4.27 o
   7   5   4       87.27       92.42      6.58 o
 -10   6   4        0.03        0.48      1.34 o
  -9   6   4        2.35        0.78      1.42 o
  -8   6   4       31.25       29.10      1.99 o
  -7   6   4       51.11       53.71      2.29 o
  -6   6   4      140.01      138.01      3.71 o
  -5   6   4       20.56       14.43      1.27 o
  -4   6   4       58.47       56.25      2.08 o
  -3   6   4        1.08        4.47      0.76 o
  -2   6   4        1.75        2.94      0.70 o
  -1   6   4        0.76        1.19      0.59 o
   0   6   4      249.56      239.71      5.18 o
   1   6   4      132.08      131.11      3.42 o
   2   6   4       81.63       81.66      2.62 o
   3   6   4       25.30       28.08      2.21 o
   4   6   4       77.41       72.90      3.34 o
   5   6   4       34.17       40.33      4.46 o
   6   6   4        3.10        5.55      2.37 o
   7   6   4       46.74       44.83      5.32 o
  -9   7   4       22.76       22.07      1.96 o
  -8   7   4        5.77        7.64      1.27 o
  -7   7   4      207.88      208.00      6.98 o
  -6   7   4       48.21       52.58      2.48 o
  -5   7   4       25.00       32.89      3.18 o
  -4   7   4       21.08       23.94      1.58 o
  -3   7   4      105.52       88.96      3.39 o
  -2   7   4        3.99        4.26      0.86 o
  -1   7   4       18.76       16.52      1.30 o
   0   7   4        5.79        8.96      1.07 o
   1   7   4        0.00       -0.14      0.68 o
   2   7   4       85.60       89.41      2.88 o
   3   7   4        0.52        1.57      1.51 o
   4   7   4       11.58       20.61      3.30 o
   5   7   4       11.33       10.56      2.74 o
   6   7   4        3.67        5.21      2.46 o
  -9   8   4        0.75       -1.98      1.71 o
  -8   8   4       60.65       61.26      4.86 o
  -7   8   4       15.99       20.45      1.77 o
  -6   8   4        7.88        5.49      1.04 o
  -5   8   4        0.05        0.07      0.72 o
  -4   8   4       99.25       78.44      2.72 o
  -3   8   4      386.92      366.25      9.37 o
  -2   8   4      335.97      297.41      6.48 o
  -1   8   4      100.99       96.46      3.07 o
   0   8   4       53.63       52.35      2.25 o
   1   8   4      552.25      554.40     10.80 o
   2   8   4       13.10       12.33      1.40 o
   3   8   4      136.89      152.98      8.84 o
   4   8   4        1.74        0.44      1.72 o
   5   8   4        9.74        8.37      2.74 o
  -8   9   4       54.72       59.24      3.52 o
  -7   9   4       26.30       30.42      2.78 o
  -6   9   4        2.99        1.54      1.25 o
  -5   9   4        2.89        3.90      1.31 o
  -4   9   4       22.15       26.50      2.34 o
  -3   9   4       28.43       21.94      2.05 o
  -2   9   4       15.02        8.97      1.21 o
  -1   9   4       61.05       52.84      3.02 o
   0   9   4      206.90      196.48      5.04 o
   1   9   4       50.88       61.15      2.65 o
   2   9   4      103.90       98.61      4.23 o
   3   9   4        4.07       -0.92      1.76 o
   4   9   4       34.42       33.20      4.43 o
  -7  10   4        0.02        0.19      1.23 o
  -6  10   4       21.48       17.20      3.16 o
  -5  10   4        8.26       10.20      1.78 o
  -4  10   4        0.37        1.57      1.17 o
  -3  10   4        0.65        0.35      1.10 o
  -2  10   4       72.14       69.26      3.54 o
  -1  10   4      179.85      177.86      7.45 o
   0  10   4        0.91        0.23      1.21 o
   1  10   4      136.36      136.40      5.21 o
   2  10   4        0.66        1.94      1.95 o
  -5  11   4        0.02       -0.43      1.22 o
  -4  11   4        1.46        1.01      1.36 o
  -3  11   4       27.15       27.70      2.75 o
  -2  11   4        7.11        8.03      1.78 o
  -1  11   4        3.45        3.65      1.52 o
   0  11   4        0.03       -0.61      1.20 o
  -1 -11   5       50.27       58.29      6.03 o
   0 -11   5        3.81        3.45      1.57 o
   1 -11   5        6.87        6.37      1.82 o
   2 -11   5       42.63       39.07      5.23 o
   3 -11   5        3.20        2.75      1.58 o
  -3 -10   5       49.75       50.47      5.61 o
  -2 -10   5        2.53        2.71      2.34 o
  -1 -10   5       51.95       43.94      4.86 o
   0 -10   5        3.82        5.26      1.50 o
   1 -10   5       26.44       22.57      3.21 o
   2 -10   5        2.47        1.57      1.34 o
   3 -10   5       26.35       20.55      2.38 o
   4 -10   5       19.43       19.46      3.16 o
   5 -10   5       40.48       44.01      3.48 o
  -5  -9   5       38.11       47.38      5.54 o
  -4  -9   5       14.32       15.87      3.50 o
  -3  -9   5        2.10        1.32      2.18 o
  -2  -9   5        0.20       -0.10      1.74 o
  -1  -9   5        0.65       -0.59      1.03 o
   0  -9   5        2.56        3.54      1.32 o
   1  -9   5       41.59       40.27      2.81 o
   2  -9   5        8.78        6.71      1.51 o
   3  -9   5        5.33        5.62      2.08 o
   4  -9   5       13.34       12.54      3.12 o
   5  -9   5        1.73        2.12      1.36 o
   6  -9   5        3.26        1.41      1.73 o
   7  -9   5       25.13       24.36      2.78 o
  -6  -8   5        3.75        5.86      2.71 o
  -5  -8   5        4.15        2.75      2.28 o
  -4  -8   5        1.50       -1.46      1.46 o
  -3  -8   5       67.27       74.31      5.42 o
  -2  -8   5       10.59       12.73      2.74 o
  -1  -8   5       38.70       35.01      2.49 o
   0  -8   5       44.45       45.45      2.76 o
   1  -8   5      100.02       94.02      6.85 o
   2  -8   5        7.87        7.45      2.55 o
   3  -8   5        7.56        6.51      1.40 o
   4  -8   5      204.91      207.60      6.79 o
   5  -8   5       58.87       58.14      3.21 o
   6  -8   5       20.78       19.11      2.21 o
   7  -8   5        0.66        0.73      1.32 o
  -7  -7   5        0.02       -1.45      1.28 o
  -6  -7   5       47.53       46.59      4.95 o
  -5  -7   5       40.23       46.23      4.69 o
  -4  -7   5       21.26        0.53      0.96 o
  -3  -7   5      353.89      390.26     14.44 o
  -2  -7   5      134.01      134.16      4.46 o
  -1  -7   5       69.31       69.64      3.05 o
   0  -7   5        0.12       -0.56      0.82 o
   1  -7   5       15.96       18.43      1.80 o
   2  -7   5        1.71        0.77      0.98 o
   3  -7   5      271.42      271.52      7.47 o
   4  -7   5       58.95       53.30      2.88 o
   5  -7   5      131.70      128.54      4.72 o
   6  -7   5        5.03        5.38      1.45 o
   7  -7   5      374.15      379.76     13.91 o
  -8  -6   5       56.83       73.49      4.57 o
  -7  -6   5        2.92        5.89      1.66 o
  -6  -6   5      268.22      299.94      8.52 o
  -5  -6   5       13.73       12.84      1.75 o
  -4  -6   5        0.18       -0.98      0.65 o
  -3  -6   5      412.86      398.13      9.67 o
  -2  -6   5       19.19       19.10      1.24 o
  -1  -6   5      176.35      163.25      5.95 o
   0  -6   5        6.62        6.99      1.16 o
   1  -6   5      412.57      449.15     16.86 o
   2  -6   5       58.71       66.42      2.87 o
   3  -6   5      713.89      718.69     16.16 o
   4  -6   5       49.42       47.67      2.59 o
   5  -6   5      287.19      285.92      7.76 o
   6  -6   5        0.44       -0.59      0.97 o
   7  -6   5      220.07      214.63      8.85 o
   8  -6   5        7.42       16.26      3.26 o
  -8  -5   5        0.17        0.06      1.24 o
  -7  -5   5       14.94       13.50      1.97 o
  -6  -5   5      431.73      445.21     11.27 o
  -5  -5   5        0.45        0.57      0.94 o
  -4  -5   5      130.40      137.42      9.38 o
  -3  -5   5       99.36      100.38      2.66 o
  -2  -5   5       36.49       42.52      1.58 o
  -1  -5   5      175.26      180.18      3.80 o
   0  -5   5      842.72      891.49     19.14 o
   1  -5   5       18.09       24.24      1.76 o
   2  -5   5        1.12        1.39      0.80 o
   3  -5   5        3.50        3.41      0.94 o
   4  -5   5      136.67      130.34      4.22 o
   5  -5   5        0.08       -0.51      2.15 o
   6  -5   5       35.76       35.90      2.95 o
   7  -5   5      433.73      466.35     17.16 o
   8  -5   5       17.10       23.09      3.59 o
   9  -5   5        1.22        3.39      2.43 o
  -9  -4   5       26.10       26.30      2.73 o
  -8  -4   5        9.23        8.89      2.94 o
  -7  -4   5      152.03      159.42      5.52 o
  -6  -4   5        0.01       -1.33      0.89 o
  -5  -4   5       77.19       81.20      4.21 o
  -4  -4   5       57.73       71.28      2.95 o
  -3  -4   5     1031.17     1091.28     18.62 o
  -2  -4   5      128.43      157.44      3.42 o
  -1  -4   5       47.32       51.85      2.12 o
   0  -4   5     3483.19     3874.41     77.68 o
   1  -4   5       49.68       46.88      2.03 o
   2  -4   5      289.18      295.44      5.49 o
   3  -4   5       46.16       36.17      1.34 o
   4  -4   5       77.08       70.95      2.12 o
   5  -4   5        2.79        4.07      1.63 o
   6  -4   5      162.43      163.84      4.05 o
   7  -4   5       65.78       83.22      3.68 o
   8  -4   5       19.20       16.51      3.16 o
  -9  -3   5       36.77       41.38      3.23 o
  -8  -3   5        0.00        0.27      1.10 o
  -7  -3   5       35.77       43.22      2.78 o
  -6  -3   5        5.05        8.19      1.91 o
  -5  -3   5       29.70       21.09      2.51 o
  -4  -3   5       10.30        9.60      1.23 o
  -3  -3   5       30.55       36.43      1.29 o
  -2  -3   5      100.72      101.08      7.53 o
  -1  -3   5     2433.25     2804.87     45.85 o
   0  -3   5      138.63      140.08      2.86 o
   1  -3   5     1347.46     1513.50     25.01 o
   2  -3   5       67.35       57.19      1.75 o
   3  -3   5      179.18      230.60      5.44 o
   4  -3   5        5.89        4.37      0.68 o
   5  -3   5       46.43       53.90      2.40 o
   6  -3   5       75.29       99.01      4.90 o
   7  -3   5        7.42        6.27      1.41 o
   8  -3   5        5.30        2.33      1.49 o
   9  -3   5        1.17        0.30      1.71 o
 -10  -2   5        2.62        2.20      1.57 o
  -9  -2   5        0.00       -0.73      1.11 o
  -8  -2   5       47.09       50.27      4.26 o
  -7  -2   5       67.00       59.09      3.00 o
  -6  -2   5       16.26       18.14      1.78 o
  -5  -2   5       56.47       27.13      2.72 o
  -4  -2   5       31.71       30.78      1.78 o
  -3  -2   5      486.46      555.02      9.74 o
  -2  -2   5       71.74       72.07      1.82 o
  -1  -2   5        5.35        6.20      0.56 o
   0  -2   5      828.82      892.71     14.99 o
   1  -2   5       12.60       18.63      0.85 o
   2  -2   5     1807.88     1888.73     31.11 o
   3  -2   5       70.85       74.91      1.99 o
   4  -2   5      842.78      890.13     15.36 o
   5  -2   5        1.19        0.68      0.56 o
   6  -2   5      516.59      503.09     12.13 o
   7  -2   5      127.60      128.91      4.71 o
   8  -2   5      124.65      125.81      4.85 o
   9  -2   5       31.98       31.03      4.10 o
 -10  -1   5      277.95      295.00      8.91 o
  -9  -1   5       44.13       38.49      2.99 o
  -8  -1   5      119.41      113.65      4.41 o
  -7  -1   5      138.39      135.81      4.67 o
  -6  -1   5       28.29       19.90      4.86 o
  -5  -1   5      103.69      110.76      3.69 o
  -4  -1   5       27.66       34.37      1.81 o
  -3  -1   5       48.71       58.51      1.57 o
  -2  -1   5       10.64       18.82      1.06 o
  -1  -1   5       19.48       16.03      1.10 o
   0  -1   5      386.33      340.80     24.40 o
   1  -1   5      308.08      300.16      5.45 o
   2  -1   5      144.26      143.98      2.97 o
   3  -1   5      633.53      708.09     12.22 o
   4  -1   5       49.14       49.99      1.58 o
   5  -1   5       21.12       18.72      2.06 o
   6  -1   5       11.38       12.04      1.55 o
   7  -1   5       12.63       16.23      1.93 o
   8  -1   5       12.28       11.42      2.61 o
   9  -1   5        7.49       10.97      2.84 o
 -10   0   5        7.57        5.68      1.60 o
  -9   0   5      220.20      217.70      6.87 o
  -8   0   5       45.78       42.61      2.79 o
  -7   0   5      433.92      429.17     12.44 o
  -6   0   5       18.35       22.26      2.67 o
  -5   0   5      123.86      151.89      3.30 o
  -4   0   5        0.67        0.77      0.37 o
  -3   0   5       44.66       54.20      1.79 o
  -2   0   5       34.98       34.92      1.76 o
  -1   0   5      890.77      902.23     15.14 o
   0   0   5      112.79      111.42      7.06 o
   1   0   5      144.71      142.47      2.84 o
   2   0   5     1058.10     1120.85     23.50 o
   3   0   5       37.17       31.81      1.80 o
   4   0   5        0.05        0.37      0.35 o
   5   0   5       99.78       92.82      3.52 o
   6   0   5       10.27        7.15      1.32 o
   7   0   5       11.26       14.84      1.92 o
   8   0   5       17.29       17.57      3.14 o
   9   0   5       46.09       63.08      6.07 o
 -10   1   5        0.08       -1.58      1.56 o
  -9   1   5       16.92       20.33      2.97 o
  -8   1   5      266.07      250.19      9.85 o
  -7   1   5       91.01       38.89      2.99 o
  -6   1   5       92.91      109.42      4.66 o
  -5   1   5      349.33      367.21      6.93 o
  -4   1   5       95.28       95.12      2.34 o
  -3   1   5      103.57      123.18      2.73 o
  -2   1   5      121.83      118.73      2.58 o
  -1   1   5       37.44       47.29      1.35 o
   0   1   5       34.05       33.76      1.24 o
   1   1   5       16.92       12.13      1.22 o
   2   1   5      196.70      214.31      7.93 o
   3   1   5       16.71       13.29      5.71 o
   4   1   5       67.06       58.92      3.40 o
   5   1   5        2.45        0.82      0.92 o
   6   1   5       21.69       20.73      4.78 o
   7   1   5        0.29        2.44      1.81 o
   8   1   5       87.58       95.06      6.40 o
   9   1   5       56.54       73.19      6.01 o
 -10   2   5        6.66        9.52      1.77 o
  -9   2   5       39.07       31.47      3.98 o
  -8   2   5        7.65        3.41      1.22 o
  -7   2   5      308.75      259.73     22.07 o
  -6   2   5        3.24        2.86      0.69 o
  -5   2   5      243.00      230.33      4.78 o
  -4   2   5        7.67        4.96      0.67 o
  -3   2   5       37.87       47.07      1.96 o
  -2   2   5      486.84      485.66      8.61 o
  -1   2   5      733.32      709.33     12.15 o
   0   2   5      597.24      606.08     10.48 o
   1   2   5      850.48      888.29     15.03 o
   2   2   5       41.05       46.34      2.12 o
   3   2   5      186.46      201.70      5.57 o
   4   2   5       78.23       81.37      3.22 o
   5   2   5       40.26       37.81      2.54 o
   6   2   5       83.09       75.84      3.48 o
   7   2   5        2.97        2.49      1.92 o
   8   2   5       34.26       40.44      4.77 o
 -10   3   5       17.04       20.08      2.40 o
  -9   3   5       34.30       47.02      3.08 o
  -7   3   5       38.62       46.89      1.93 o
  -6   3   5       16.24       18.42      1.29 o
  -5   3   5       63.78       58.69      1.97 o
  -4   3   5      261.44      220.56      4.61 o
  -3   3   5      270.37      260.69      5.86 o
  -2   3   5      473.09      511.10     11.05 o
  -1   3   5      942.45      998.60     16.93 o
   0   3   5      560.37      566.47      9.98 o
   1   3   5      363.05      396.51      7.27 o
   2   3   5        0.38        1.26      0.47 o
   3   3   5       23.90       25.73      1.90 o
   4   3   5       30.75       27.97      2.11 o
   5   3   5        3.12        3.26      1.12 o
   6   3   5      140.95      146.51      7.71 o
   7   3   5        1.32        1.83      1.93 o
   8   3   5       25.48       31.39      4.39 o
 -10   4   5       21.79       24.27      2.56 o
  -9   4   5        0.29        0.69      1.06 o
  -8   4   5        9.08        9.78      1.62 o
  -7   4   5       53.69       58.31      3.43 o
  -6   4   5        0.00       -0.83      0.59 o
  -5   4   5       65.16       48.42      1.86 o
  -4   4   5       33.54       35.64      1.81 o
  -3   4   5       54.12       52.38      1.76 o
  -2   4   5      690.80      724.70     12.71 o
  -1   4   5      119.69      122.21      3.71 o
   0   4   5      127.93      114.86      2.80 o
   1   4   5      211.08      215.66      4.49 o
   2   4   5      872.44      864.22     15.07 o
   3   4   5        0.31        0.49      1.16 o
   4   4   5       12.00       12.98      1.64 o
   5   4   5       55.03       43.21      2.72 o
   6   4   5       19.01       17.94      3.30 o
   7   4   5       40.85       42.20      5.03 o
 -10   5   5       66.92       71.41      5.85 o
  -9   5   5      125.42      122.10     10.23 o
  -8   5   5       31.03       35.04      2.12 o
  -7   5   5        0.41       -0.97      0.65 o
  -6   5   5       53.50       55.85      2.55 o
  -5   5   5      483.64      481.77      9.21 o
  -4   5   5       27.18       26.80      2.24 o
  -3   5   5       21.60       17.62      1.22 o
  -2   5   5       23.13       15.26      1.41 o
  -1   5   5       28.62       26.32      1.39 o
   0   5   5        1.24        0.98      0.58 o
   1   5   5      139.19      139.28      3.41 o
   2   5   5        0.46        0.61      0.63 o
   3   5   5       14.21       13.12      1.62 o
   4   5   5      445.13      434.10     17.78 o
   5   5   5       30.97       27.50      2.37 o
   6   5   5       83.44       69.07      5.48 o
   7   5   5        4.79        8.52      2.80 o
 -10   6   5        0.06        0.39      0.70 o
  -9   6   5        2.13        1.77      1.31 o
  -8   6   5        5.62        5.32      1.27 o
  -7   6   5       12.53       10.70      1.26 o
  -6   6   5      649.12      641.19     12.08 o
  -5   6   5       72.43       71.49      2.51 o
  -4   6   5      100.48       92.39      4.49 o
  -3   6   5      110.21      107.11      3.69 o
  -2   6   5       11.07       11.09      1.07 o
  -1   6   5       49.94       45.69      2.01 o
   0   6   5       23.23       27.67      1.57 o
   1   6   5      227.01      232.26      5.17 o
   2   6   5       60.17       55.65      2.16 o
   3   6   5       37.78       44.69      2.68 o
   4   6   5        1.07        0.65      1.06 o
   5   6   5        0.00        0.11      1.67 o
   6   6   5        0.09        1.14      1.98 o
  -9   7   5       12.73       11.46      1.92 o
  -8   7   5        4.55        6.01      1.36 o
  -7   7   5        3.92        3.35      1.00 o
  -6   7   5      137.20      138.10      3.87 o
  -5   7   5      206.53      178.32      7.67 o
  -4   7   5        4.12        5.49      0.95 o
  -3   7   5        2.36        0.64      0.68 o
  -2   7   5        1.90        0.52      0.67 o
  -1   7   5       45.96       43.10      1.89 o
   0   7   5      307.22      317.82      6.73 o
   1   7   5       18.42       19.83      1.52 o
   2   7   5      169.23      181.71      5.80 o
   3   7   5        0.68       -0.34      0.95 o
   4   7   5        1.20        0.26      1.81 o
   5   7   5        9.65        7.49      2.55 o
  -8   8   5        1.81        3.30      2.14 o
  -7   8   5        4.55        3.09      1.85 o
  -6   8   5       22.26       20.03      1.68 o
  -5   8   5       24.74       19.33      1.61 o
  -4   8   5       52.73       44.03      2.08 o
  -3   8   5       85.53       71.19      2.61 o
  -2   8   5        1.08        1.17      0.78 o
  -1   8   5      418.29      384.51      8.00 o
   0   8   5      291.36      296.48      6.60 o
   1   8   5       24.00       22.33      1.70 o
   2   8   5        2.02        2.11      1.25 o
   3   8   5       75.58       78.50      3.80 o
   4   8   5       15.73       14.64      3.08 o
  -8   9   5       17.37       11.55      2.02 o
  -7   9   5       35.61       35.12      2.97 o
  -6   9   5        0.00        0.10      1.12 o
  -5   9   5        1.63        1.37      1.14 o
  -4   9   5       15.54       13.56      1.42 o
  -3   9   5        2.44        1.28      0.86 o
  -2   9   5       31.64       24.78      1.83 o
  -1   9   5       19.68       22.76      1.79 o
   0   9   5       51.55       42.32      2.40 o
   1   9   5        0.00        0.23      1.36 o
   2   9   5       65.28       59.43      3.41 o
   3   9   5       51.10       52.70      5.22 o
  -6  10   5        9.96        7.69      1.79 o
  -5  10   5        0.11        0.07      1.14 o
  -4  10   5        2.39        0.28      0.79 o
  -3  10   5       74.82       70.75      3.59 o
  -2  10   5       29.04       26.46      2.53 o
  -1  10   5        5.03        6.22      2.29 o
   0  10   5       26.37       31.56      3.72 o
   1  10   5        2.91        2.43      1.40 o
   2  10   5       14.68       21.42      4.48 o
  -4  11   5        4.12        1.01      0.94 o
  -3  11   5        0.17        0.39      1.24 o
  -2  11   5       15.52       10.80      1.99 o
  -1  11   5        7.02        7.99      1.78 o
   0 -11   6       60.65       74.12      4.30 o
   1 -11   6        9.01       11.68      2.05 o
   2 -11   6       12.42       12.51      2.14 o
   3 -11   6        5.96        3.81      1.71 o
  -3 -10   6       24.28       25.78      4.36 o
  -2 -10   6        0.80        0.05      2.23 o
  -1 -10   6       91.93       91.10      6.52 o
   0 -10   6        4.08        5.50      1.96 o
   1 -10   6      231.20      259.91      8.03 o
   2 -10   6        0.94        0.63      1.27 o
   3 -10   6      107.84      102.08      4.63 o
   4 -10   6        3.50        3.64      1.66 o
   5 -10   6       31.42       33.62      3.18 o
  -4  -9   6       53.71       46.44      5.26 o
  -3  -9   6       12.25       11.95      3.11 o
  -2  -9   6        8.21       10.48      2.84 o
  -1  -9   6       14.93       12.65      1.79 o
   0  -9   6       22.43       22.94      2.25 o
   1  -9   6      150.23      152.73      5.45 o
   2  -9   6        3.38        3.63      2.38 o
   3  -9   6       79.52       77.97      5.53 o
   4  -9   6       25.96       23.62      2.47 o
   5  -9   6       13.00       17.09      2.25 o
   6  -9   6        0.55       -0.82      1.25 o
  -6  -8   6        0.86        4.09      2.61 o
  -5  -8   6        7.99        6.55      2.66 o
  -4  -8   6       49.36       48.20      4.94 o
  -3  -8   6       20.99       17.32      3.32 o
  -2  -8   6       74.47       74.34      5.33 o
  -1  -8   6       15.64       16.41      1.88 o
   0  -8   6        3.15        1.24      1.10 o
   1  -8   6        0.15        0.29      1.03 o
   2  -8   6       89.16       76.70      3.51 o
   3  -8   6        0.19        0.73      1.09 o
   4  -8   6        4.35        2.77      1.77 o
   5  -8   6        2.57        1.89      1.25 o
   6  -8   6        3.79        5.52      1.61 o
   7  -8   6        3.76        2.64      2.39 o
  -7  -7   6       43.58       50.69      5.30 o
  -6  -7   6        1.29        1.08      2.11 o
  -5  -7   6        3.78       -1.32      0.93 o
  -4  -7   6       16.16       16.54      3.02 o
  -3  -7   6       58.94       63.41      4.76 o
  -2  -7   6       68.76       67.79      3.47 o
  -1  -7   6       39.90       40.79      5.45 o
   0  -7   6       87.74       79.17      3.32 o
   1  -7   6        0.68        0.67      1.00 o
   2  -7   6       14.88       18.58      1.89 o
   3  -7   6       78.21       79.44      6.24 o
   4  -7   6       24.95       22.81      2.15 o
   5  -7   6       93.81      100.46      4.56 o
   6  -7   6        4.31        4.15      1.47 o
   8  -7   6       12.85       21.57      3.71 o
  -7  -6   6       89.51       99.51      4.47 o
  -6  -6   6       35.27       36.58      2.84 o
  -5  -6   6        5.96        2.67      3.00 o
  -4  -6   6       12.42       13.96      2.15 o
  -3  -6   6       40.51       29.78      3.47 o
  -2  -6   6       92.42       98.62      3.55 o
  -1  -6   6       13.11       18.58      1.72 o
   0  -6   6       36.29       31.07      4.27 o
   1  -6   6      186.37      206.36      5.92 o
   2  -6   6        1.18        0.91      1.23 o
   3  -6   6       89.84       99.75      3.75 o
   4  -6   6      391.57      405.21     13.60 o
   5  -6   6        2.49        0.22      1.03 o
   6  -6   6        1.77        0.77      1.34 o
   7  -6   6        4.33        7.45      2.40 o
   8  -6   6        2.18        6.55      2.63 o
  -8  -5   6        0.68       -0.88      1.24 o
  -7  -5   6       28.91       25.79      2.49 o
  -6  -5   6      160.71      165.17      5.58 o
  -5  -5   6       28.26       22.90      3.84 o
  -4  -5   6      192.39      177.98      7.41 o
  -3  -5   6       79.16       94.13      2.59 o
  -2  -5   6      255.26      238.16      4.93 o
  -1  -5   6      316.50      326.68      7.97 o
   0  -5   6      741.00      731.22     16.10 o
   1  -5   6        0.03       -0.73      0.72 o
   2  -5   6       24.74       18.82      1.63 o
   3  -5   6      212.57      216.95      6.01 o
   4  -5   6       21.01       21.99      1.83 o
   5  -5   6      233.51      237.91      8.89 o
   6  -5   6        0.69       -0.06      0.95 o
   7  -5   6      183.78      216.51      9.98 o
   8  -5   6       51.00       60.65      5.33 o
  -9  -4   6        4.57        8.33      1.88 o
  -8  -4   6       41.98       55.99      4.93 o
  -7  -4   6      194.68      220.84      6.86 o
  -6  -4   6       52.73       44.43      9.58 o
  -5  -4   6       16.90       18.76      1.86 o
  -4  -4   6      101.96      108.84     10.17 o
  -3  -4   6       14.17       14.02      1.00 o
  -2  -4   6      173.25      179.89      7.29 o
  -1  -4   6      492.67      521.46      9.30 o
   0  -4   6     1672.48     1727.00     28.61 o
   1  -4   6        5.29        5.07      0.92 o
   2  -4   6      474.71      520.83      9.25 o
   3  -4   6       36.04       34.43      1.54 o
   4  -4   6      341.94      359.95      7.00 o
   5  -4   6      191.08      201.38      5.96 o
   6  -4   6      211.56      225.27      6.50 o
   7  -4   6       54.78       63.32      4.96 o
   8  -4   6       18.14       17.12      3.26 o
   9  -4   6        8.08       10.73      3.12 o
  -9  -3   6        0.13        1.02      1.36 o
  -8  -3   6       37.79       40.53      3.04 o
  -7  -3   6      384.41      344.94      9.24 o
  -6  -3   6       39.48       33.42      3.46 o
  -5  -3   6        0.55       -0.09      0.83 o
  -4  -3   6      145.91      182.56      5.29 o
  -3  -3   6       17.79       20.93      1.90 o
  -2  -3   6        4.27        5.83      0.79 o
  -1  -3   6      292.19      316.76      5.92 o
   0  -3   6        0.02        0.52      0.34 o
   1  -3   6        2.14        7.76      1.28 o
   2  -3   6       15.66       16.09      0.96 o
   3  -3   6     1214.48     1294.39     21.84 o
   4  -3   6        0.14       -0.37      0.52 o
   5  -3   6       13.22       18.41      1.36 o
   6  -3   6      832.92      880.01     19.79 o
   7  -3   6       17.83        9.85      1.67 o
   8  -3   6       67.91       66.32      3.50 o
   9  -3   6       11.89       18.47      3.30 o
  -9  -2   6        2.03        0.67      1.23 o
  -8  -2   6       54.00       47.90      3.03 o
  -7  -2   6       16.18       13.65      1.75 o
  -6  -2   6        1.60        0.37      0.84 o
  -5  -2   6        4.24        5.45      1.13 o
  -4  -2   6      369.57      403.31      7.39 o
  -3  -2   6      191.35      202.22      4.15 o
  -2  -2   6        6.05        4.09      0.56 o
  -1  -2   6      397.36      430.24      7.70 o
   0  -2   6      196.31      224.85      4.35 o
   1  -2   6        6.72        6.72      0.61 o
   2  -2   6       55.22       67.92      1.85 o
   3  -2   6       67.33       84.61      2.36 o
   4  -2   6      347.37      369.52      7.03 o
   5  -2   6      334.46      345.66     10.15 o
   6  -2   6        5.44        6.49      1.82 o
   7  -2   6      301.57      285.23      8.08 o
   8  -2   6       37.88       42.27      3.10 o
   9  -2   6       28.48       21.53      3.57 o
 -10  -1   6        0.85        0.78      1.35 o
  -9  -1   6        5.63        5.58      3.26 o
  -8  -1   6       56.19       57.11      3.11 o
  -7  -1   6       11.65        5.38      1.56 o
  -6  -1   6       36.97       42.63      2.40 o
  -5  -1   6       12.46        5.94      1.66 o
  -4  -1   6       20.05       19.34      0.93 o
  -3  -1   6        8.02        7.24      0.66 o
  -2  -1   6       12.72        6.30      0.64 o
  -1  -1   6      560.25      590.01     10.22 o
   0  -1   6        0.93        0.46      0.40 o
   1  -1   6       17.52       21.33      3.70 o
   2  -1   6       78.36       83.01      2.24 o
   3  -1   6      179.16      210.13      4.21 o
   4  -1   6       66.44       59.34      2.63 o
   5  -1   6        2.06        4.48      1.12 o
   6  -1   6       10.01        9.66      1.54 o
   7  -1   6        0.30        0.66      1.09 o
   8  -1   6      152.04      140.79      7.68 o
   9  -1   6        0.88       -0.63      1.79 o
 -10   0   6        3.43        9.25      2.43 o
  -9   0   6       46.09       53.07      4.34 o
  -8   0   6       79.77       77.81      4.87 o
  -7   0   6      156.63      119.88      5.83 o
  -6   0   6      219.65      223.43      8.66 o
  -5   0   6      508.52      509.11      9.22 o
  -4   0   6     1822.42     1916.64     71.99 o
  -3   0   6      308.86      297.80      6.83 o
  -2   0   6     2320.30     2415.26     39.63 o
  -1   0   6     1316.36     1398.53     23.23 o
   0   0   6      345.06      363.98     10.91 o
   1   0   6      408.50      404.30      7.18 o
   2   0   6       43.87       48.23      2.08 o
   3   0   6      335.32      360.08      8.69 o
   4   0   6       10.92       10.03      1.42 o
   5   0   6       55.39       51.86      2.72 o
   6   0   6      127.39      119.58      7.45 o
   7   0   6       56.90       59.47      3.26 o
   8   0   6        0.01        1.76      1.86 o
   9   0   6       56.35       84.47      6.34 o
 -10   1   6        0.44        3.35      1.42 o
  -9   1   6        5.89        7.72      1.57 o
  -8   1   6      413.71      394.24     14.70 o
  -7   1   6       48.00       46.57      2.60 o
  -6   1   6       72.20       86.60      3.32 o
  -5   1   6      195.07      228.10      4.72 o
  -4   1   6      361.14      393.54      7.32 o
  -3   1   6      414.20      488.48      8.75 o
  -2   1   6       90.12       76.17      1.98 o
  -1   1   6     2344.88     2437.41     72.18 o
   0   1   6        0.39        1.50      0.45 o
   1   1   6      218.45      250.69      5.58 o
   2   1   6      134.39      133.75      5.78 o
   5   1   6      243.56      232.67      9.32 o
   7   1   6        5.26        1.23      1.09 o
   8   1   6        8.10        8.11      2.47 o
 -10   2   6        6.02        8.58      1.74 o
  -9   2   6        0.76        1.96      2.13 o
  -8   2   6        0.34        2.23      1.15 o
  -7   2   6        1.97        1.14      0.94 o
  -6   2   6       31.26       34.42      1.64 o
  -5   2   6      111.99      113.76      5.04 o
  -4   2   6       66.04       55.64      1.79 o
  -3   2   6        2.53        1.16      0.47 o
  -2   2   6     2674.81     2833.76     46.46 o
  -1   2   6      305.62      345.24      6.37 o
   0   2   6      705.50      762.68     13.09 o
   1   2   6      325.51      319.51      5.94 o
   2   2   6       14.25       17.47      1.52 o
   3   2   6      106.32      102.12      3.67 o
   4   2   6      153.95      147.58      4.80 o
   5   2   6       12.52       26.86      2.26 o
   6   2   6        8.16       10.00      1.70 o
   7   2   6        2.77        4.47      2.09 o
   8   2   6        5.06       10.99      3.06 o
 -10   3   6       60.61       61.48      3.73 o
  -9   3   6       49.59       37.48      4.27 o
  -8   3   6       91.76       98.34      4.03 o
  -7   3   6        4.12        7.16      1.35 o
  -6   3   6      241.84      241.88      5.26 o
  -5   3   6       47.08       40.59      1.67 o
  -4   3   6        0.64        0.20      0.49 o
  -3   3   6        0.77        1.13      0.49 o
  -2   3   6       41.81       49.12      1.96 o
  -1   3   6      486.94      527.74      9.44 o
   0   3   6        1.27        0.08      0.62 o
   1   3   6        0.57        0.03      0.38 o
   2   3   6        3.48        4.12      0.57 o
   3   3   6        3.81        3.56      1.08 o
   4   3   6        2.20        0.42      0.94 o
   5   3   6      215.24      209.86      6.41 o
   6   3   6       11.75       15.90      1.99 o
   7   3   6       47.89       63.62      5.43 o
   8   3   6        3.65        6.57      2.68 o
 -10   4   6        0.45       -0.69      1.80 o
  -9   4   6      219.82      230.38      7.22 o
  -8   4   6      115.65      113.61      4.42 o
  -7   4   6       87.69       86.17      2.81 o
  -6   4   6        0.56       -0.08      0.63 o
  -5   4   6      141.13      121.73      3.23 o
  -4   4   6        3.99        5.93      1.20 o
  -3   4   6      163.95      155.50      4.49 o
  -2   4   6     1117.00     1066.40     18.30 o
  -1   4   6      141.13      160.79      3.62 o
   0   4   6        0.51        0.73      0.50 o
   1   4   6        0.17       -0.60      0.51 o
   2   4   6       87.41       85.32      2.37 o
   3   4   6       76.78       84.23      5.32 o
   4   4   6      120.63      106.74      4.20 o
   5   4   6      108.27      115.51      4.48 o
   6   4   6       87.24       83.43      5.90 o
   7   4   6        2.71        4.62      2.39 o
 -10   5   6       36.54       34.57      4.39 o
  -9   5   6       88.53       84.30      4.07 o
  -8   5   6      109.06      117.81      4.58 o
  -7   5   6      101.25      100.71      3.19 o
  -6   5   6      392.33      386.38      7.87 o
  -5   5   6     1258.72     1219.27     21.18 o
  -4   5   6       57.48       57.49      2.22 o
  -3   5   6       50.13       36.96      1.72 o
  -2   5   6       22.71       18.21      1.26 o
  -1   5   6       77.77       90.96      2.59 o
   0   5   6       24.24       24.73      1.41 o
   1   5   6      120.53      111.23      3.00 o
   2   5   6       18.26       16.90      1.82 o
   3   5   6       80.48       79.62      7.24 o
   4   5   6        6.94        8.14      1.54 o
   5   5   6      126.44      130.01     11.48 o
   6   5   6        0.36       -2.10      1.55 o
   7   5   6        2.68        1.16      2.24 o
  -9   6   6        0.34        0.51      1.20 o
  -8   6   6        6.48        8.31      1.28 o
  -7   6   6       33.13       37.75      2.97 o
  -6   6   6      139.54      131.83      3.71 o
  -5   6   6        0.00       -0.39      0.66 o
  -4   6   6       58.39       52.89      2.54 o
  -3   6   6       43.73       45.01      2.46 o
  -2   6   6       30.60       35.09      1.70 o
  -1   6   6        0.14       -0.29      0.61 o
   0   6   6       80.30       81.84      2.61 o
   1   6   6      957.78     1009.11     17.83 o
   2   6   6       26.23       26.75      2.25 o
   3   6   6       54.10       57.03      4.06 o
   4   6   6        4.39        3.74      1.86 o
   5   6   6        6.06        6.88      2.43 o
   6   6   6        3.60        4.19      2.47 o
  -9   7   6        0.45        0.44      1.29 o
  -8   7   6        1.28        1.02      0.98 o
  -7   7   6       21.96       19.58      1.69 o
  -6   7   6      160.17      155.74      7.71 o
  -5   7   6        3.02        3.07      0.95 o
  -4   7   6        1.55        1.64      1.00 o
  -3   7   6        7.64        3.03      0.87 o
  -2   7   6        1.97        1.59      0.75 o
  -1   7   6       54.03       52.53      2.17 o
   0   7   6      343.53      354.69      7.41 o
   1   7   6       18.19       18.70      1.50 o
   2   7   6       32.27       32.20      2.56 o
   3   7   6       16.16       17.07      2.06 o
   4   7   6        0.23        1.75      1.20 o
   5   7   6       25.14       31.89      4.41 o
  -8   8   6       32.15       30.73      2.53 o
  -7   8   6      207.39      214.27      6.79 o
  -6   8   6        1.18        0.64      1.04 o
  -5   8   6       32.81       31.50      2.01 o
  -4   8   6       13.60       12.28      1.65 o
  -3   8   6       16.43       17.07      1.71 o
  -2   8   6       95.16       88.95      3.00 o
  -1   8   6       23.37       15.52      1.59 o
   0   8   6       58.62       57.52      3.72 o
   1   8   6      115.74      113.17      4.51 o
   2   8   6       10.21       12.77      1.89 o
   3   8   6       44.70       44.26      3.05 o
   4   8   6        0.31       -2.43      1.66 o
  -7   9   6       22.79       26.98      3.24 o
  -6   9   6       15.69       16.64      1.67 o
  -5   9   6        5.90        3.28      1.02 o
  -4   9   6       29.03       30.57      2.06 o
  -3   9   6        0.03        0.26      0.92 o
  -2   9   6       16.48       15.45      1.55 o
  -1   9   6       29.20       26.69      1.94 o
   0   9   6        1.13        1.11      0.91 o
   1   9   6       11.06        7.83      1.65 o
   2   9   6       39.25       43.57      4.18 o
   3   9   6       36.26       38.04      4.73 o
  -6  10   6       74.24       76.04      3.98 o
  -5  10   6        3.23        5.29      1.55 o
  -4  10   6       10.88        9.09      1.85 o
  -3  10   6       93.05       92.61      4.18 o
  -2  10   6        2.45        2.22      1.04 o
  -1  10   6       66.94       71.23      5.03 o
   0  10   6       24.28       24.28      2.53 o
   1  10   6        2.14        4.90      1.60 o
  -3  11   6       15.79       17.83      2.32 o
  -2  11   6       21.63       23.10      2.51 o
  -3 -10   7      228.98      263.93     12.47 o
  -2 -10   7       19.83       22.43      4.03 o
  -1 -10   7      229.15      282.73     12.68 o
   0 -10   7        3.18        2.59      1.45 o
   1 -10   7      249.04      244.94      7.80 o
   2 -10   7       90.32      100.09      5.55 o
   3 -10   7      120.87      131.25      5.41 o
   4 -10   7       23.17       31.97      3.01 o
  -4  -9   7        1.26        0.93      2.35 o
  -3  -9   7        5.43        4.03      2.56 o
  -2  -9   7        4.27        2.20      2.16 o
  -1  -9   7        3.81        2.58      1.33 o
   0  -9   7        2.60        3.72      1.60 o
   1  -9   7       65.43       72.57      3.66 o
   2  -9   7        3.27        2.88      1.38 o
   3  -9   7        1.48        3.31      1.88 o
   4  -9   7        3.73        3.72      1.58 o
   5  -9   7       15.85       19.78      2.45 o
   6  -9   7        0.21       -0.01      1.50 o
  -6  -8   7       10.25       12.57      3.42 o
  -5  -8   7       28.58       28.25      4.23 o
  -4  -8   7       18.13       19.25      3.52 o
  -3  -8   7        0.07        0.15      1.90 o
  -2  -8   7       10.12       11.56      2.77 o
  -1  -8   7        3.18        3.66      1.29 o
   0  -8   7       35.02       33.54      2.97 o
   1  -8   7      282.84      287.37      8.13 o
   2  -8   7       99.21       98.31      4.12 o
   3  -8   7        0.07       -0.38      1.19 o
   4  -8   7        5.84        3.90      1.42 o
   5  -8   7        1.27        1.20      1.28 o
   6  -8   7        2.42        1.99      1.47 o
   7  -8   7        0.47        2.05      2.23 o
  -6  -7   7       71.08       46.38      4.88 o
  -5  -7   7       29.82       38.04      4.47 o
  -4  -7   7       21.80       19.07      3.25 o
  -3  -7   7       39.45       40.69      4.24 o
  -2  -7   7       17.16       13.45      1.65 o
  -1  -7   7        0.34        0.59      1.03 o
   0  -7   7       88.29       89.01      3.63 o
   1  -7   7       21.60       20.86      2.00 o
   2  -7   7       51.63       50.49      2.79 o
   3  -7   7        0.18        0.25      1.00 o
   4  -7   7       35.48       37.92      2.79 o
   5  -7   7        8.30       10.02      1.73 o
   6  -7   7        1.30       -0.40      1.59 o
   7  -7   7       75.62       79.56      6.02 o
  -7  -6   7       62.70       70.16      3.78 o
  -6  -6   7        0.66        0.47      1.25 o
  -5  -6   7       38.05       39.67      4.27 o
  -4  -6   7        2.32        3.24      1.90 o
  -3  -6   7      385.79      364.67     13.57 o
  -2  -6   7       40.73       36.21      2.26 o
  -1  -6   7      252.36      253.90      6.93 o
   0  -6   7      299.60      293.43      9.55 o
   1  -6   7        3.79        6.37      1.26 o
   2  -6   7       19.11       16.52      1.72 o
   3  -6   7      137.46      128.92      8.40 o
   4  -6   7       63.93       58.64      3.58 o
   5  -6   7       39.58       37.49      3.51 o
   6  -6   7      148.34      153.89      8.13 o
   7  -6   7        0.00       -0.28      1.78 o
   8  -6   7        0.43        3.54      2.46 o
  -8  -5   7       32.96       37.69      3.22 o
  -7  -5   7        2.46        2.03      1.34 o
  -6  -5   7        3.11        2.49      1.61 o
  -5  -5   7        7.48        7.82      1.41 o
  -4  -5   7      103.45      109.20      3.94 o
  -3  -5   7      465.78      494.39     16.80 o
  -2  -5   7       22.99       23.58      1.54 o
  -1  -5   7      291.51      324.45      8.14 o
   0  -5   7        0.26        0.35      1.05 o
   1  -5   7        1.07        3.56      3.43 o
   2  -5   7       34.69       43.76      2.34 o
   3  -5   7       12.61       10.50      1.87 o
   4  -5   7       90.78       85.99      3.41 o
   5  -5   7       35.22       36.17      2.40 o
   6  -5   7       64.20       69.29      5.13 o
   7  -5   7       79.44       87.96      6.04 o
   8  -5   7        2.51       -2.68      1.78 o
  -9  -4   7       29.93       32.71      3.08 o
  -8  -4   7       12.05        9.92      1.88 o
  -7  -4   7       26.49       24.12      2.94 o
  -6  -4   7        5.60        8.43      1.53 o
  -5  -4   7        2.37        3.30      1.13 o
  -4  -4   7      137.95      139.52      4.47 o
  -3  -4   7       27.75       20.94      1.24 o
  -2  -4   7       28.23       22.18      1.24 o
  -1  -4   7       73.90       72.71      2.03 o
   0  -4   7      199.69      241.77      4.75 o
   1  -4   7      367.06      389.32      8.42 o
   2  -4   7       41.93       28.61      1.84 o
   3  -4   7      291.66      288.66      7.34 o
   4  -4   7       32.30       27.74      1.99 o
   5  -4   7       67.24       71.76      4.84 o
   6  -4   7        0.07       -0.41      1.55 o
   7  -4   7        0.03        0.52      1.94 o
   8  -4   7        0.14        1.64      2.19 o
  -9  -3   7        0.36        0.37      1.26 o
  -8  -3   7        0.41       -0.22      1.18 o
  -7  -3   7       21.16       14.23      2.72 o
  -6  -3   7       16.39       15.26      3.36 o
  -5  -3   7       84.36       82.14      3.36 o
  -4  -3   7      127.62      133.02      6.22 o
  -3  -3   7      223.80      198.64      4.20 o
  -2  -3   7      279.93      299.69      5.81 o
  -1  -3   7      233.96      223.15      4.49 o
   0  -3   7       33.37       44.43      1.45 o
   1  -3   7       85.89       77.54      2.33 o
   2  -3   7      151.38      162.25      3.54 o
   3  -3   7        3.17        3.59      0.67 o
   4  -3   7      282.38      308.86      6.18 o
   5  -3   7      140.45      160.37      5.02 o
   6  -3   7      130.22      125.81      4.55 o
   7  -3   7        1.78        3.85      1.37 o
   8  -3   7       45.96       61.19      5.04 o
  -9  -2   7        1.05        0.04      1.20 o
  -8  -2   7        3.10        2.06      1.29 o
  -7  -2   7      123.50      103.33      5.04 o
  -6  -2   7        4.38        2.63      1.57 o
  -5  -2   7        1.22        2.29      1.49 o
  -4  -2   7      201.09      221.73      4.53 o
  -3  -2   7      119.95      124.75      3.64 o
  -2  -2   7      307.16      313.67      5.97 o
  -1  -2   7      692.14      752.25     13.01 o
   0  -2   7      249.74      256.07      4.96 o
   1  -2   7        0.20        0.98      0.45 o
   2  -2   7      428.61      462.59      8.38 o
   3  -2   7       74.00       78.69      2.63 o
   4  -2   7        0.04       -1.08      0.72 o
   5  -2   7        9.28        5.16      1.24 o
   6  -2   7        1.88        4.21      1.52 o
   7  -2   7        0.44        0.13      1.39 o
   8  -2   7        2.33        3.69      1.57 o
 -10  -1   7        9.15       12.27      2.78 o
  -9  -1   7       14.80       13.99      2.78 o
  -8  -1   7       16.73        2.02      1.03 o
  -7  -1   7       16.90       18.03      2.64 o
  -6  -1   7       73.15       82.45      4.79 o
  -5  -1   7      353.74      408.16      9.77 o
  -4  -1   7       65.21       53.77      2.73 o
  -3  -1   7      104.07      104.08      2.56 o
  -2  -1   7       16.49       17.96      1.02 o
  -1  -1   7      284.66      294.14      5.58 o
   0  -1   7      130.08      127.16      3.52 o
   1  -1   7      145.90      138.98      3.03 o
   2  -1   7      709.55      735.98     12.71 o
   3  -1   7       70.66       68.45      1.90 o
   4  -1   7       17.28       15.13      1.56 o
   5  -1   7        3.19        2.77      1.07 o
   6  -1   7      146.27      131.24      4.74 o
   7  -1   7        0.44       -0.03      1.12 o
   8  -1   7       53.68       64.79      5.26 o
 -10   0   7        3.64        6.23      1.67 o
  -9   0   7       20.88       19.85      2.92 o
  -8   0   7        2.78        2.63      1.21 o
  -7   0   7       88.96       87.28      3.60 o
  -6   0   7      158.59      175.82      5.31 o
  -5   0   7      566.45      597.03     12.40 o
  -4   0   7      181.12      189.45      5.96 o
  -3   0   7      106.63      141.47      3.17 o
  -2   0   7      342.76      379.77      7.01 o
  -1   0   7       54.68       54.44      1.66 o
   0   0   7      687.95      682.13     11.78 o
   1   0   7        1.33        0.95      0.64 o
   2   0   7       28.30       31.09      2.07 o
   3   0   7      117.70      125.72      4.06 o
   4   0   7        4.03        4.40      1.13 o
   5   0   7       14.91       16.99      1.81 o
   6   0   7        1.07       -0.44      0.98 o
   7   0   7        7.14        9.03      2.11 o
   8   0   7        5.66       11.64      2.87 o
 -10   1   7        1.59        2.53      1.42 o
  -9   1   7        6.06        9.65      2.51 o
  -8   1   7       32.11       25.31      2.33 o
  -7   1   7        2.22        0.87      1.26 o
  -6   1   7       37.71       25.43      1.99 o
  -5   1   7      794.56      860.63     15.08 o
  -4   1   7      114.06       99.96      2.57 o
  -3   1   7      371.99      447.61      8.19 o
  -2   1   7      149.75      165.73      4.29 o
  -1   1   7      217.94      244.96     12.95 o
   0   1   7      261.72      257.93     14.24 o
   1   1   7      615.67      664.39     13.10 o
   2   1   7      374.46      420.28     10.01 o
   3   1   7       80.37       86.34      3.44 o
   4   1   7      398.05      427.25     10.56 o
   5   1   7      138.53      121.08      4.43 o
   6   1   7       23.17       20.50      3.57 o
   7   1   7       11.24       11.10      4.49 o
   8   1   7       24.26        6.81      2.12 o
 -10   2   7        0.14        0.17      1.27 o
  -9   2   7       11.47       12.49      1.86 o
  -8   2   7        4.46        3.00      1.22 o
  -7   2   7       77.31       84.44      3.52 o
  -6   2   7       38.03       34.82      1.69 o
  -5   2   7       73.26       70.47      2.21 o
  -4   2   7        3.03        3.10      0.65 o
  -3   2   7      155.22      127.68      3.02 o
  -2   2   7     1264.97     1305.58     22.00 o
  -1   2   7       21.20       25.26      1.34 o
   0   2   7      139.79      132.89      2.97 o
   1   2   7       11.00        9.54      0.99 o
   2   2   7     1383.54     1457.00     30.87 o
   3   2   7       17.52       23.38      1.99 o
   4   2   7       15.01       16.75      1.81 o
   5   2   7      407.70      355.95      9.49 o
   6   2   7       17.26       16.35      2.05 o
   7   2   7       58.28       51.52      5.20 o
   8   2   7       15.97       13.36      3.20 o
 -10   3   7      128.74      138.37      7.98 o
  -9   3   7      356.62      345.92      9.60 o
  -8   3   7       79.88       75.33      4.15 o
  -7   3   7       38.68       39.87      2.71 o
  -6   3   7       49.43       50.10      2.02 o
  -5   3   7      273.08      274.05      5.74 o
  -4   3   7      386.68      362.07      7.07 o
  -3   3   7      142.34      133.12      3.21 o
  -2   3   7      128.31       92.89      2.97 o
  -1   3   7        4.35        5.09      0.70 o
   0   3   7      233.02      221.19      4.55 o
   1   3   7      245.77      239.19      4.85 o
   2   3   7        2.69        2.95      1.07 o
   3   3   7        0.17        0.34      0.90 o
   4   3   7      479.24      428.24     12.26 o
   5   3   7       62.45       63.48      3.30 o
   6   3   7      196.54      175.57      6.01 o
   7   3   7        6.08        8.08      2.67 o
 -10   4   7        0.92        0.49      1.39 o
  -9   4   7      598.28      640.26     15.54 o
  -8   4   7      168.63      182.57      5.99 o
  -7   4   7      580.72      601.59     14.97 o
  -6   4   7       65.30       64.40      2.37 o
  -5   4   7       17.32       16.23      1.30 o
  -4   4   7        0.18        0.24      0.73 o
  -3   4   7      249.18      290.82      5.94 o
  -2   4   7      298.28      298.33      5.99 o
  -1   4   7      130.12      134.74      3.26 o
   0   4   7      321.03      293.83      5.89 o
   1   4   7      385.97      379.21      7.30 o
   2   4   7       42.48       39.69      2.41 o
   3   4   7       12.20       15.43      1.80 o
   4   4   7       23.37       34.72      3.20 o
   5   4   7        1.89        2.57      1.75 o
   6   4   7       28.09       28.05      3.98 o
   7   4   7        4.25       11.43      3.13 o
 -10   5   7      100.46      112.06      6.29 o
  -9   5   7        0.28        0.85      1.28 o
  -8   5   7      145.74      144.87      8.78 o
  -7   5   7      522.44      549.37     10.76 o
  -6   5   7      441.11      449.86      9.00 o
  -5   5   7      222.70      214.93      4.99 o
  -4   5   7       43.72       44.76      1.92 o
  -3   5   7      404.95      375.27     12.62 o
  -2   5   7      329.79      315.75      6.44 o
  -1   5   7      176.91      173.47      4.08 o
   0   5   7       34.20       28.30      1.52 o
   1   5   7       47.87       49.82      1.95 o
   2   5   7       86.66       88.83      5.88 o
   3   5   7        6.50        9.44      1.55 o
   4   5   7      200.26      191.73      6.23 o
   5   5   7        1.66        2.47      1.53 o
   6   5   7        1.48        4.32      2.39 o
  -9   6   7       50.84       62.57      3.54 o
  -8   6   7       17.17       17.81      1.65 o
  -7   6   7        0.15       -0.55      0.79 o
  -6   6   7       43.26       43.89      3.21 o
  -5   6   7       13.90       13.98      1.34 o
  -4   6   7       20.09       20.18      3.10 o
  -3   6   7      266.47      260.53      5.71 o
  -2   6   7       97.35       77.48      3.33 o
  -1   6   7       15.67       19.06      1.43 o
   0   6   7      139.27      135.00      3.61 o
   1   6   7      357.16      359.13      9.49 o
   2   6   7       22.66       22.94      2.21 o
   3   6   7        6.23        8.60      1.62 o
   4   6   7       13.16       13.07      1.93 o
   5   6   7       53.82       60.21      5.96 o
   6   6   7        1.46        4.22      2.48 o
  -9   7   7       31.78       41.33      3.27 o
  -8   7   7       79.95       90.16      3.34 o
  -7   7   7       67.34       69.74      2.80 o
  -6   7   7       53.62       54.45      2.39 o
  -5   7   7       20.81       20.20      1.62 o
  -4   7   7       48.98       50.31      2.74 o
  -3   7   7        0.07       -0.35      0.69 o
  -2   7   7        0.60        0.66      0.73 o
  -1   7   7       66.41       62.06      2.41 o
   0   7   7        0.30        0.63      0.90 o
   1   7   7        2.20        2.18      1.16 o
   2   7   7        6.52        4.65      1.41 o
   3   7   7        1.12        2.74      1.36 o
   4   7   7       10.90        5.83      1.62 o
   5   7   7        0.05        1.16      2.10 o
  -8   8   7       58.82       57.90      2.75 o
  -7   8   7       23.22       19.67      1.80 o
  -6   8   7       17.66       17.35      2.01 o
  -5   8   7       63.42       58.04      4.46 o
  -4   8   7        3.01        4.45      1.00 o
  -3   8   7       64.85       63.23      4.71 o
  -2   8   7        1.30        1.66      0.86 o
  -1   8   7       55.10       53.60      2.36 o
   0   8   7       94.01       93.98      3.19 o
   1   8   7       12.08       13.38      1.92 o
   2   8   7       25.79       27.24      2.60 o
   3   8   7       20.82       25.57      2.63 o
   4   8   7        0.65        0.52      1.89 o
  -7   9   7        0.43        0.83      1.04 o
  -6   9   7        4.98        3.08      1.17 o
  -5   9   7        1.07       -0.51      0.54 o
  -4   9   7       39.56       34.08      3.12 o
  -3   9   7        0.08       -0.81      0.78 o
  -2   9   7       74.91       64.52      2.71 o
  -1   9   7       81.70       89.03      3.25 o
   0   9   7       14.65       13.68      2.05 o
   1   9   7        0.27        1.86      1.34 o
   2   9   7        4.14        4.75      1.60 o
  -6  10   7        9.66       10.63      2.71 o
  -5  10   7        2.02        1.33      1.05 o
  -4  10   7       51.40       51.48      3.33 o
  -3  10   7        2.72        2.16      1.06 o
  -2  10   7       17.88       20.26      1.86 o
  -1  10   7        0.61        1.27      1.47 o
   0  10   7       20.99       26.01      2.67 o
   1  10   7       21.70       18.69      2.46 o
  -2 -10   8       68.58       83.27      6.58 o
  -1 -10   8        7.33       11.45      3.44 o
   0 -10   8       22.13       25.77      2.71 o
   1 -10   8        2.24        7.91      1.86 o
   2 -10   8       11.21       11.64      2.08 o
   3 -10   8       38.77       45.49      3.54 o
   4 -10   8      145.87      186.62      6.83 o
  -4  -9   8        3.00        1.34      2.69 o
  -3  -9   8       15.30       11.55      3.19 o
  -2  -9   8        0.96        4.56      2.49 o
  -1  -9   8        1.50        0.73      2.16 o
   0  -9   8       18.87       19.70      2.32 o
   1  -9   8        9.35       10.23      1.84 o
   2  -9   8        0.33        0.63      1.33 o
   3  -9   8      297.77      330.66      9.57 o
   4  -9   8       15.82       17.88      2.31 o
   5  -9   8      233.23      267.56     15.05 o
  -5  -8   8       56.44       50.93      5.51 o
  -4  -8   8       29.77       29.53      4.20 o
  -3  -8   8       83.31       69.27      5.49 o
  -2  -8   8       28.73       29.80      3.98 o
  -1  -8   8        1.73        0.87      1.21 o
   0  -8   8      148.61      123.40      4.71 o
   1  -8   8      179.14      181.60      6.02 o
   2  -8   8      112.90      102.90      4.33 o
   3  -8   8       16.65       16.38      2.10 o
   4  -8   8        1.72        1.65      1.30 o
   5  -8   8        0.24        0.05      1.68 o
   6  -8   8        7.15        7.75      2.73 o
  -6  -7   8      521.27      592.03     21.24 o
  -5  -7   8       24.80       26.15      4.02 o
  -4  -7   8       27.27       24.59      3.74 o
  -3  -7   8       19.33       23.16      3.46 o
  -2  -7   8        2.45        0.11      1.75 o
  -1  -7   8       27.68       32.77      2.94 o
   0  -7   8      126.41      168.96      5.50 o
   1  -7   8        4.37        9.60      2.94 o
   2  -7   8        1.69        0.64      1.08 o
   3  -7   8        0.06        1.00      1.44 o
   4  -7   8        2.23        1.46      1.58 o
   5  -7   8        1.13        0.65      1.19 o
   6  -7   8        0.78        2.60      2.16 o
   7  -7   8      220.36      255.84     12.10 o
  -7  -6   8      132.69        1.26      1.18 o
  -6  -6   8       26.57       31.75      4.14 o
  -5  -6   8        9.05       13.07      2.90 o
  -4  -6   8       11.48        8.92      2.50 o
  -3  -6   8        6.44        2.27      1.86 o
  -2  -6   8       67.26       57.06      4.38 o
  -1  -6   8       73.88       65.52      4.68 o
   0  -6   8      503.61      569.14     17.89 o
   1  -6   8      104.57       85.44      3.56 o
   2  -6   8       40.60       35.25      3.41 o
   3  -6   8        0.36        1.99      1.39 o
   4  -6   8      120.70      122.26      4.48 o
   5  -6   8        5.45        4.52      1.37 o
   6  -6   8       98.80      106.80      6.75 o
   7  -6   8        0.55        2.98      2.46 o
  -8  -5   8        7.26        7.97      1.86 o
  -7  -5   8      193.22      190.28     17.75 o
  -6  -5   8        9.73       10.36      1.77 o
  -5  -5   8        6.91        7.84      2.39 o
  -4  -5   8      164.78      168.29      5.21 o
  -3  -5   8        4.42        7.92      1.20 o
  -2  -5   8      103.95      103.18      3.81 o
  -1  -5   8      172.06      206.16     14.29 o
   0  -5   8        0.23        1.46      0.95 o
   1  -5   8        1.24       -0.22      0.89 o
   2  -5   8        2.17        0.54      0.88 o
   3  -5   8      301.57      297.81      7.87 o
   4  -5   8        1.14        1.12      0.96 o
   5  -5   8       84.78       75.87      5.27 o
   6  -5   8      303.79      323.92     13.33 o
   7  -5   8       15.87       27.74      4.20 o
   8  -5   8        1.86        1.98      2.53 o
  -8  -4   8        4.34        2.50      1.38 o
  -7  -4   8       16.71       14.84      2.00 o
  -6  -4   8        8.10        4.91      2.06 o
  -5  -4   8       33.85       34.01      3.68 o
  -4  -4   8      249.43      256.47      6.88 o
  -3  -4   8       61.30       70.44      3.33 o
  -2  -4   8      219.43      226.60      4.78 o
  -1  -4   8       48.36       56.10      1.81 o
   0  -4   8        1.77        2.68      0.53 o
   1  -4   8       70.68       59.63      4.94 o
   2  -4   8      249.76      248.93      6.60 o
   3  -4   8      577.80      588.42     13.47 o
   4  -4   8       60.52       62.32      2.82 o
   5  -4   8       25.83       30.43      3.62 o
   6  -4   8        1.52       -1.26      1.70 o
   7  -4   8        5.23        4.80      2.38 o
   8  -4   8        0.09        2.15      2.31 o
  -9  -3   8       79.74       86.93      5.90 o
  -7  -3   8      180.98      186.97      8.60 o
  -6  -3   8       59.69       58.66      4.31 o
  -5  -3   8        9.64        9.68      1.43 o
  -4  -3   8      373.62      404.47      9.71 o
  -3  -3   8        0.08        0.27      0.76 o
  -2  -3   8       13.41       10.03      1.00 o
  -1  -3   8       28.26       33.44      1.39 o
   0  -3   8       60.61       60.61      1.84 o
   1  -3   8       37.06       46.01      1.83 o
   2  -3   8        2.56        1.90      0.60 o
   3  -3   8        0.36        0.07      0.56 o
   4  -3   8        0.12       -0.61      0.77 o
   5  -3   8        0.00       -1.81      1.20 o
   6  -3   8        2.77        3.84      1.31 o
   7  -3   8       64.15       52.91      4.66 o
   8  -3   8        8.84        3.97      2.49 o
  -9  -2   8       42.90       42.79      4.89 o
  -8  -2   8       43.79       30.71      4.81 o
  -7  -2   8      172.10      175.74      5.78 o
  -6  -2   8       18.44       16.07      1.76 o
  -5  -2   8        6.21        4.41      1.29 o
  -4  -2   8        0.30        1.11      0.57 o
  -3  -2   8       41.66       39.04      1.57 o
  -2  -2   8       68.62       92.45      2.44 o
  -1  -2   8       86.75       93.53      2.43 o
   0  -2   8      388.41      434.91      9.16 o
   1  -2   8      111.54      102.51      2.57 o
   2  -2   8      143.11      148.69      3.40 o
   3  -2   8      131.17      128.56      3.11 o
   4  -2   8       76.13       75.59      3.46 o
   5  -2   8        0.01       -1.22      0.82 o
   6  -2   8       15.13       12.62      1.77 o
   7  -2   8        0.12       -0.11      1.92 o
   8  -2   8        2.13        2.18      1.41 o
 -10  -1   8        3.56        5.40      1.70 o
  -9  -1   8        3.26        1.48      2.12 o
  -8  -1   8        7.81        6.03      2.96 o
  -7  -1   8        8.78        5.26      1.22 o
  -6  -1   8        6.16        6.74      1.28 o
  -5  -1   8      291.17      309.93      7.91 o
  -4  -1   8        1.55        4.63      0.71 o
  -3  -1   8        0.44        0.65      0.54 o
  -2  -1   8        0.00        0.01      0.49 o
  -1  -1   8      682.54      762.80     13.26 o
   0  -1   8        7.53        8.80      1.40 o
   1  -1   8       13.11       10.81      0.84 o
   2  -1   8      231.90      243.04      4.85 o
   3  -1   8      110.61      119.63      6.87 o
   4  -1   8       16.63       20.37      1.86 o
   5  -1   8        3.70        1.82      1.05 o
   6  -1   8        0.08        0.06      1.08 o
   7  -1   8        6.31        3.33      1.43 o
   8  -1   8       18.77       25.66      2.67 o
 -10   0   8        8.44        8.51      1.89 o
  -9   0   8        2.58        1.35      1.17 o
  -8   0   8      129.24      119.07      5.15 o
  -7   0   8        1.76        2.63      1.14 o
  -6   0   8        5.90        5.88      1.23 o
  -5   0   8        0.04        0.74      0.49 o
  -4   0   8       19.68       21.47      2.33 o
  -3   0   8      324.42      326.20      6.31 o
  -2   0   8      381.59      436.27      8.03 o
  -1   0   8      308.30      311.01      5.95 o
   0   0   8      327.63      360.54      6.73 o
   1   0   8      539.70      558.39      9.91 o
   2   0   8      217.53      231.78      6.23 o
   3   0   8       73.40       76.54      3.14 o
   4   0   8       20.83       20.87      4.35 o
   5   0   8       55.98       40.19      2.61 o
   6   0   8       33.03       28.94      3.16 o
   7   0   8        5.66        5.74      1.63 o
   8   0   8       53.62       72.04      5.63 o
 -10   1   8        2.83        1.60      2.37 o
  -9   1   8        4.19        2.77      1.26 o
  -8   1   8        1.72        0.80      1.10 o
  -7   1   8        6.56        5.15      1.27 o
  -6   1   8       89.78      100.91      6.63 o
  -5   1   8       36.47       30.23      1.59 o
  -4   1   8        0.05        0.68      0.57 o
  -3   1   8      112.57      123.29      5.52 o
  -2   1   8      101.01      110.75      3.30 o
  -1   1   8      305.48      355.32      8.12 o
   0   1   8      518.08      512.67      9.21 o
   1   1   8      805.30      829.23     14.29 o
   2   1   8      540.75      569.10     13.17 o
   3   1   8       84.58       90.67      3.60 o
   4   1   8       40.31       51.60      2.87 o
   5   1   8        0.31       -0.05      1.05 o
   6   1   8       84.03       93.20      4.15 o
   7   1   8       23.40       25.56      2.63 o
   8   1   8        0.44        3.54      2.34 o
 -10   2   8        8.73       11.98      2.03 o
  -9   2   8       16.71       20.56      2.32 o
  -8   2   8        6.31        5.39      1.39 o
  -7   2   8        0.96        1.58      0.99 o
  -6   2   8       11.62       10.63      1.08 o
  -5   2   8       86.87       77.66      2.49 o
  -4   2   8        3.50        5.05      0.89 o
  -3   2   8       11.95       10.11      0.93 o
  -2   2   8       15.86       17.36      2.23 o
  -1   2   8       67.87       58.23      2.66 o
   0   2   8       33.14       26.15      1.29 o
   1   2   8      478.68      513.31     12.03 o
   2   2   8       97.49       87.28      3.46 o
   3   2   8      124.20      125.12      7.99 o
   4   2   8       16.21       17.20      3.11 o
   5   2   8       19.29       22.16      2.26 o
   6   2   8        1.02        1.82      1.27 o
   7   2   8       81.00       70.55      5.62 o
 -10   3   8       71.04       77.12      4.08 o
  -9   3   8        0.00       -0.54      2.43 o
  -8   3   8        5.35        5.26      1.41 o
  -7   3   8       61.08       65.43      3.20 o
  -6   3   8      525.23      531.76     12.49 o
  -5   3   8      652.01      631.51     11.64 o
  -4   3   8       39.95       39.30      1.70 o
  -3   3   8        1.84        1.33      0.61 o
  -2   3   8      171.74      166.54      4.55 o
  -1   3   8       50.24       50.98      1.78 o
   0   3   8        1.37        0.51      0.51 o
   1   3   8      288.84      271.71      7.30 o
   2   3   8        2.73        3.74      1.15 o
   3   3   8        9.91       10.18      2.09 o
   4   3   8       30.78       26.51      2.32 o
   5   3   8       23.95       21.97      4.33 o
   6   3   8       12.98       13.75      2.06 o
   7   3   8        4.50        7.17      2.68 o
 -10   4   8       93.43       95.64      5.93 o
  -9   4   8      207.89      230.44      9.57 o
  -8   4   8      433.44      437.94     11.30 o
  -7   4   8      188.16      194.75      5.82 o
  -6   4   8     1625.49     1615.71     27.76 o
  -5   4   8      254.11      240.58      5.37 o
  -4   4   8      440.07      435.46      8.46 o
  -3   4   8      416.22      430.15      8.30 o
  -2   4   8      321.23      315.01      6.34 o
  -1   4   8      291.46      303.60      7.09 o
   0   4   8      124.01      113.31      3.27 o
   1   4   8      685.35      695.01     20.50 o
   2   4   8      408.10      401.93     10.28 o
   3   4   8       27.89       31.14      2.46 o
   4   4   8       35.06       38.54      2.86 o
   5   4   8       12.71       14.39      1.98 o
   6   4   8       22.90       27.96      4.08 o
  -9   5   8       12.67       10.41      2.11 o
  -8   5   8      289.03      308.97      8.76 o
  -7   5   8      374.06      373.93      7.95 o
  -6   5   8       42.90       42.54      2.10 o
  -5   5   8     1232.65     1209.97     21.23 o
  -4   5   8      157.34      158.41      4.04 o
  -3   5   8     1933.49     1749.73    111.46 o
  -2   5   8        0.22        0.57      0.67 o
  -1   5   8     1372.65     1367.29     23.50 o
   0   5   8      198.31      191.99      4.46 o
   1   5   8      107.22       96.84      3.93 o
   2   5   8        8.05        7.49      2.75 o
   3   5   8      112.51      113.72      4.51 o
   4   5   8       80.20       85.87      3.99 o
   5   5   8      118.01      131.41      8.65 o
   6   5   8        3.66        3.82      2.49 o
  -9   6   8       51.15       59.82      3.80 o
  -8   6   8        8.09        8.08      1.33 o
  -7   6   8       70.43       73.62      3.03 o
  -6   6   8      109.07      106.25      5.68 o
  -5   6   8       32.07       32.64      1.95 o
  -4   6   8      176.14      170.31      5.24 o
  -3   6   8        6.96        6.81      1.03 o
  -2   6   8       54.63       61.11      2.31 o
  -1   6   8      437.78      423.72      8.46 o
   0   6   8      892.95      890.77     16.05 o
   1   6   8      225.67      234.08      7.04 o
   2   6   8       81.34       85.86      3.86 o
   3   6   8       38.06       44.15      4.40 o
   4   6   8       57.62       61.04      3.47 o
   5   6   8       16.44       22.50      4.06 o
  -9   7   8       12.71       15.67      2.26 o
  -8   7   8       22.59       21.06      1.89 o
  -7   7   8       29.57       33.00      2.66 o
  -6   7   8       10.42       10.55      1.34 o
  -5   7   8        0.29       -0.55      0.72 o
  -4   7   8        1.53        2.60      1.28 o
  -3   7   8      137.40      120.32      3.55 o
  -2   7   8        0.85        1.32      0.82 o
  -1   7   8        0.02        0.32      0.75 o
   0   7   8       49.57       49.99      2.94 o
   1   7   8       41.52       36.59      2.85 o
   2   7   8        4.40        5.07      1.49 o
   3   7   8       21.12       21.75      2.49 o
   4   7   8       59.26       74.24      4.00 o
  -8   8   8       13.04       15.25      1.75 o
  -7   8   8       96.78       97.36      3.53 o
  -6   8   8        0.92        1.72      1.23 o
  -5   8   8        0.06       -0.32      0.75 o
  -4   8   8        0.22       -0.94      0.71 o
  -3   8   8       28.86       25.59      1.87 o
  -2   8   8       66.49       60.19      2.74 o
  -1   8   8       12.29       10.89      1.33 o
   0   8   8       23.23       18.67      3.20 o
   1   8   8        7.06        5.09      1.53 o
   2   8   8        7.29        7.80      1.79 o
   3   8   8        2.16        3.00      1.53 o
  -7   9   8      106.53      123.40      4.13 o
  -6   9   8       11.79       12.28      2.73 o
  -5   9   8        4.21        3.22      1.10 o
  -4   9   8        8.73        7.43      1.28 o
  -3   9   8       11.14        9.79      1.37 o
  -2   9   8       31.66       28.77      2.05 o
  -1   9   8       92.07       98.78      4.46 o
   0   9   8       51.80       57.63      3.61 o
   1   9   8       87.90       91.52      4.38 o
   2   9   8        2.04        0.62      1.35 o
  -5  10   8        1.14        1.81      1.11 o
  -4  10   8       85.02       84.28      5.79 o
  -3  10   8        2.68        4.16      1.22 o
  -2  10   8       97.73      104.68      3.79 o
  -1  10   8       26.31       32.83      3.02 o
   0  10   8        4.99        6.63      1.78 o
  -1 -10   9       33.26       51.33      5.78 o
   0 -10   9        3.30        0.98      2.44 o
   1 -10   9        0.11       -0.05      1.44 o
   2 -10   9        5.82        1.75      1.61 o
   3 -10   9        0.09       -0.44      1.54 o
  -4  -9   9        5.82        4.12      2.92 o
  -3  -9   9        2.78        0.77      2.37 o
  -2  -9   9        0.01       -0.68      2.20 o
  -1  -9   9        1.26       -0.57      2.05 o
   0  -9   9       38.19       48.29      3.37 o
   1  -9   9        8.38        7.54      1.80 o
   2  -9   9       18.03       16.76      2.25 o
   3  -9   9        0.44       -1.93      1.33 o
   4  -9   9       41.49       41.80      4.65 o
   5  -9   9       58.06       75.24      5.72 o
  -5  -8   9       35.57       38.04      5.09 o
  -4  -8   9       65.65       60.85      5.98 o
  -3  -8   9        1.15        3.53      2.34 o
  -2  -8   9        4.58        6.34      2.56 o
  -1  -8   9       42.03       41.85      4.73 o
   0  -8   9        1.97       -0.62      1.24 o
   1  -8   9       12.99       18.72      2.21 o
   2  -8   9        0.03       -0.10      1.16 o
   3  -8   9       12.50        8.27      2.52 o
   4  -8   9       17.50       14.09      2.86 o
   5  -8   9        2.25        3.26      2.14 o
   6  -8   9       33.58       33.72      4.61 o
  -6  -7   9       31.76       32.31      4.55 o
  -5  -7   9       50.86       46.53      5.06 o
  -4  -7   9      150.29      143.45      8.00 o
  -3  -7   9        6.19        5.59      2.36 o
  -2  -7   9      137.47      113.60      6.65 o
  -1  -7   9      532.41      518.27     18.28 o
   0  -7   9      447.41      411.80     15.11 o
   1  -7   9      122.64       95.16      5.66 o
   2  -7   9        9.33        7.70      2.14 o
   3  -7   9       57.76       49.10      3.98 o
   4  -7   9       71.68       71.98      3.64 o
   5  -7   9        5.80        3.01      2.06 o
   6  -7   9       26.88       28.38      4.33 o
  -7  -6   9       96.40      103.99      7.04 o
  -6  -6   9        0.39       -0.62      1.88 o
  -5  -6   9        3.67       -1.17      1.83 o
  -4  -6   9       10.69       14.10      2.93 o
  -3  -6   9        9.14        9.49      2.52 o
  -2  -6   9        6.19        5.47      1.29 o
  -1  -6   9       43.77       32.45      2.45 o
   0  -6   9      717.61      680.34     25.00 o
   1  -6   9      266.62      236.35      6.84 o
   2  -6   9       42.07       24.06      2.60 o
   3  -6   9       10.06       12.46      1.71 o
   4  -6   9        0.98        0.60      1.71 o
   5  -6   9       81.74       85.20      5.94 o
   6  -6   9        3.77        2.99      2.32 o
   7  -6   9       35.90       38.57      4.96 o
  -8  -5   9        9.41        7.46      2.56 o
  -7  -5   9       63.91       62.28      5.19 o
  -6  -5   9        2.30        2.32      1.26 o
  -5  -5   9       59.69       57.93     10.01 o
  -4  -5   9       95.48      100.95      5.96 o
  -3  -5   9      225.11      240.08     10.01 o
  -2  -5   9       32.79       34.22      3.19 o
  -1  -5   9      214.63      237.14      6.66 o
   0  -5   9        0.23        2.46      1.10 o
   1  -5   9       80.11       71.60      3.15 o
   2  -5   9        9.03       11.93      2.65 o
   3  -5   9        5.41        1.58      1.12 o
   4  -5   9      156.47      160.56      8.00 o
   5  -5   9       85.59       92.36      6.03 o
   6  -5   9      162.56      177.70      9.13 o
   7  -5   9       28.46       25.72      4.07 o
  -8  -4   9       38.94       40.83      3.28 o
  -7  -4   9        3.27        3.15      1.36 o
  -6  -4   9        2.61        2.03      1.95 o
  -5  -4   9       15.45       14.95      1.76 o
  -4  -4   9      315.58      323.73     21.37 o
  -3  -4   9      176.09      183.03      4.21 o
  -2  -4   9        0.00        0.43      0.62 o
  -1  -4   9      405.27      424.40      8.03 o
   0  -4   9       86.39       80.04      3.66 o
   1  -4   9       15.32       13.25      2.52 o
   2  -4   9        0.00       -1.21      0.81 o
   3  -4   9      151.36      157.86      4.88 o
   4  -4   9       28.17       26.58      3.45 o
   5  -4   9       61.22       65.48      5.01 o
   6  -4   9        0.00       -0.34      1.91 o
   7  -4   9        6.87        6.38      2.66 o
  -9  -3   9      102.01      119.10      7.35 o
  -8  -3   9      339.28      345.88     18.54 o
  -7  -3   9        4.89        5.64      1.47 o
  -6  -3   9      416.67      435.74     10.94 o
  -5  -3   9       74.34       66.86      3.13 o
  -4  -3   9      273.43      296.54      7.70 o
  -3  -3   9       63.88       65.18      2.90 o
  -2  -3   9      112.99      100.75      2.72 o
  -1  -3   9        1.63        2.61      0.66 o
   0  -3   9        7.69        7.77      1.07 o
   1  -3   9        6.76        9.17      1.79 o
   2  -3   9      364.46      376.49      7.26 o
   3  -3   9       48.18       56.98      2.58 o
   4  -3   9      140.00      140.13      5.56 o
   5  -3   9       23.10       27.90      3.69 o
   6  -3   9       57.27       59.03      4.87 o
   7  -3   9       18.61       22.29      3.62 o
   8  -3   9       19.08       25.80      4.12 o
  -9  -2   9       31.38       27.27      3.85 o
  -8  -2   9       34.70       31.11      2.71 o
  -7  -2   9      319.98      325.57      8.92 o
  -6  -2   9       36.41       30.06      2.36 o
  -5  -2   9       89.04       82.09      8.69 o
  -4  -2   9      100.20       98.82      3.54 o
  -3  -2   9       58.69       55.85      1.95 o
  -2  -2   9      702.79      704.32     12.51 o
  -1  -2   9      945.00      999.45     17.21 o
   0  -2   9       97.40       99.76      2.63 o
   1  -2   9       52.85       51.26      1.79 o
   2  -2   9      274.21      270.00      5.46 o
   3  -2   9       63.51       66.61      2.88 o
   4  -2   9       94.21       90.08      8.52 o
   5  -2   9        7.08        5.02      1.30 o
   6  -2   9       58.37       64.54      3.38 o
   7  -2   9        4.27        2.79      1.61 o
   8  -2   9       45.15       53.99      5.50 o
  -9  -1   9       63.55       63.88      3.57 o
  -8  -1   9      160.72      148.31      5.36 o
  -7  -1   9       12.28        9.58      3.32 o
  -6  -1   9       26.95       23.55      2.14 o
  -5  -1   9        1.84        1.76      1.11 o
  -4  -1   9       55.37       60.98      2.03 o
  -3  -1   9        8.53        8.52      0.93 o
  -2  -1   9      150.01      180.84      4.00 o
  -1  -1   9      232.05      225.24      4.69 o
   0  -1   9      243.42      270.84      6.44 o
   1  -1   9        7.75        6.51      0.79 o
   2  -1   9        0.31        0.43      0.81 o
   3  -1   9        1.78        2.16      0.95 o
   4  -1   9       96.62       96.69      3.75 o
   5  -1   9       52.32       44.09      2.81 o
   6  -1   9      170.28      150.26      5.44 o
   7  -1   9        1.96        0.95      1.32 o
   8  -1   9        6.51       11.09      2.16 o
 -10   0   9       12.94       19.63      2.46 o
  -9   0   9       19.80       12.03      1.95 o
  -8   0   9        8.64        7.03      1.65 o
  -7   0   9       21.83       19.61      2.00 o
  -6   0   9       54.48       54.53      2.77 o
  -5   0   9       25.06       16.18      6.83 o
  -4   0   9       11.48       13.27      1.08 o
  -3   0   9       97.45      111.14      2.89 o
  -2   0   9       75.19       85.09      2.41 o
  -1   0   9      108.38      138.65      3.26 o
   0   0   9       51.11       59.51      1.88 o
   1   0   9       53.31       49.07      1.75 o
   2   0   9      205.55      218.66      6.15 o
   3   0   9       28.39       22.97      1.99 o
   4   0   9       17.25       15.95      1.82 o
   5   0   9      120.53      104.53      4.24 o
   6   0   9       21.72       16.55      2.09 o
   7   0   9        4.59        2.29      2.27 o
 -10   1   9        7.37        4.96      1.71 o
  -9   1   9       15.74       11.58      2.37 o
  -8   1   9        5.65        4.73      2.45 o
  -7   1   9       12.16       13.32      1.71 o
  -6   1   9       80.65       74.72      3.72 o
  -5   1   9      253.17      266.03      5.61 o
  -4   1   9       12.09       11.06      1.03 o
  -3   1   9        6.41        0.73      0.45 o
  -2   1   9      496.94      489.64      9.95 o
  -1   1   9       28.32       24.11      2.23 o
   0   1   9        1.61        1.40      0.54 o
   1   1   9      171.51      201.57      5.75 o
   2   1   9       24.71       26.60      2.13 o
   3   1   9      214.59      211.75      6.28 o
   4   1   9      247.18      234.89      7.76 o
   5   1   9       28.18       30.75      2.62 o
   6   1   9       94.01       87.97      4.14 o
   7   1   9       57.91       68.53      3.82 o
 -10   2   9        0.00       -0.67      1.19 o
  -9   2   9       11.32        7.08      1.67 o
  -8   2   9       26.72       22.21      2.25 o
  -7   2   9       34.75       33.61      2.56 o
  -6   2   9       12.96       17.21      1.33 o
  -5   2   9      572.80      574.96     10.72 o
  -4   2   9      129.48      133.82      3.39 o
  -3   2   9       34.75       26.82      1.49 o
  -2   2   9       12.19       13.67      1.07 o
  -1   2   9        9.82        9.41      0.90 o
   0   2   9      353.30      359.87      6.90 o
   1   2   9       18.44       20.93      1.87 o
   2   2   9        6.29        4.71      2.31 o
   3   2   9       17.33       16.14      5.17 o
   4   2   9       25.84       11.68      3.56 o
   5   2   9       16.27       11.96      2.45 o
   6   2   9       28.28       24.41      3.07 o
   7   2   9       54.83       41.41      4.87 o
 -10   3   9       78.76       89.98      7.24 o
  -9   3   9       45.65       43.13      3.20 o
  -8   3   9       37.47       36.07      2.81 o
  -7   3   9       33.97       30.84      2.49 o
  -6   3   9        0.45       -0.01      0.79 o
  -5   3   9       13.87       13.17      1.23 o
  -4   3   9        1.31        1.53      0.75 o
  -3   3   9       17.94       14.97      1.18 o
  -2   3   9       27.99       24.46      1.63 o
  -1   3   9        4.74        3.14      0.70 o
   0   3   9        0.10        0.53      0.52 o
   1   3   9      221.00      207.88      6.15 o
   2   3   9       32.35       32.44      2.45 o
   3   3   9        0.09        0.92      1.06 o
   4   3   9       17.94       14.74      1.93 o
   5   3   9        7.00        4.79      1.51 o
   6   3   9        5.76        6.62      1.74 o
 -10   4   9       31.47       38.52      3.30 o
  -9   4   9        0.00        1.00      1.28 o
  -8   4   9       57.90       58.46      5.57 o
  -7   4   9       49.70       52.32      4.69 o
  -6   4   9       47.98       53.00      2.27 o
  -5   4   9      126.36      123.47      3.46 o
  -4   4   9      305.96      283.95      6.08 o
  -3   4   9       32.43       35.39      1.69 o
  -2   4   9       23.05       12.64      1.13 o
  -1   4   9       66.48       70.29      2.28 o
   0   4   9      365.17      359.37      7.14 o
   1   4   9      669.09      673.78     15.79 o
   2   4   9        6.68        6.78      1.46 o
   3   4   9       31.98       33.16      5.13 o
   4   4   9      156.71      170.08      5.92 o
   5   4   9        7.53       10.89      1.94 o
   6   4   9       19.14       15.10      3.34 o
  -9   5   9       33.17       31.36      2.92 o
  -8   5   9       24.86       28.32      2.65 o
  -7   5   9       12.40       10.93      2.07 o
  -6   5   9      177.97      170.85      4.46 o
  -5   5   9      197.90      202.62      4.92 o
  -4   5   9        2.98        2.88      0.86 o
  -3   5   9     1102.73      996.98     21.38 o
  -2   5   9      299.23      308.87      6.50 o
  -1   5   9      837.02      819.96     14.78 o
   0   5   9      773.53      756.22     17.47 o
   1   5   9      336.69      342.89     18.12 o
   2   5   9      219.11      217.83      9.91 o
   3   5   9        0.13       -0.66      1.10 o
   4   5   9      168.46      149.10      5.60 o
   5   5   9       61.79       69.30      5.42 o
  -9   6   9        4.56        4.40      3.38 o
  -8   6   9        2.50        1.51      1.26 o
  -7   6   9       57.00       50.15      2.47 o
  -6   6   9       10.16       10.14      1.29 o
  -5   6   9        4.75        5.18      1.02 o
  -4   6   9      316.80      300.77      7.96 o
  -3   6   9        8.90        8.00      1.10 o
  -2   6   9      983.60      955.21     17.18 o
  -1   6   9      410.71      408.93      8.30 o
   0   6   9        0.00        0.07      1.03 o
   1   6   9      718.08      728.98     17.33 o
   2   6   9      174.78      185.09      6.25 o
   3   6   9      664.14      664.40     16.38 o
   4   6   9       61.11       63.51      3.89 o
   5   6   9      317.17      313.00     14.03 o
  -8   7   9        9.80        8.79      1.42 o
  -7   7   9       22.64       22.96      1.93 o
  -6   7   9      110.92      115.13      5.11 o
  -5   7   9       45.49       45.01      3.90 o
  -4   7   9        0.54        0.90      0.85 o
  -3   7   9        0.60        1.14      0.84 o
  -2   7   9        5.23        5.31      1.02 o
  -1   7   9      100.52      108.17      3.37 o
   0   7   9       22.37       24.03      2.68 o
   1   7   9        3.59        5.26      1.52 o
   2   7   9       33.47       38.19      3.10 o
   3   7   9       26.80       32.58      2.98 o
   4   7   9        2.32        6.08      1.76 o
  -7   8   9        1.47        1.73      1.07 o
  -6   8   9        0.24        1.54      0.96 o
  -5   8   9        1.84        0.07      1.05 o
  -4   8   9       14.57       15.53      1.57 o
  -3   8   9       48.61       43.20      2.32 o
  -2   8   9        7.37        6.18      1.17 o
  -1   8   9       17.81       16.12      2.09 o
   0   8   9      101.05       97.63      4.41 o
   1   8   9        3.21        2.27      1.39 o
   2   8   9        0.02       -1.02      1.24 o
   3   8   9       13.61       13.74      3.74 o
  -6   9   9       25.65       13.02      3.87 o
  -5   9   9       49.52       57.68      2.74 o
  -4   9   9        0.75        0.44      0.91 o
  -3   9   9       18.59       22.46      1.93 o
  -2   9   9        0.30        0.12      1.29 o
  -1   9   9       56.12       58.89      3.55 o
   0   9   9        8.87       12.62      2.11 o
   1   9   9        2.63        4.69      1.61 o
  -4  10   9        0.53        3.97      1.31 o
  -3  10   9        2.64        3.00      1.17 o
  -2  10   9       20.77       30.68      3.01 o
   1 -10  10        5.84        2.67      2.54 o
  -3  -9  10        3.06       -2.85      1.90 o
  -2  -9  10        1.76        3.81      2.72 o
  -1  -9  10        2.81        1.94      2.42 o
   0  -9  10      126.35      122.28      7.71 o
   1  -9  10        0.97       -2.34      1.78 o
   2  -9  10       16.03       21.38      3.71 o
   3  -9  10        7.06        6.70      2.21 o
   4  -9  10        9.55       16.80      2.42 o
  -5  -8  10        1.77        0.32      2.48 o
  -4  -8  10       68.52       78.09      6.24 o
  -3  -8  10       35.52       29.31      4.32 o
  -2  -8  10      107.41      118.20      7.28 o
  -1  -8  10        0.08        2.40      1.35 o
   0  -8  10      178.75      184.85      6.38 o
   1  -8  10       18.67       17.84      3.54 o
   2  -8  10        3.98        6.91      1.67 o
   3  -8  10        6.80       10.09      1.91 o
   4  -8  10        0.01       -0.12      1.34 o
   5  -8  10        2.80        6.34      2.56 o
  -6  -7  10        0.05       -1.98      2.11 o
  -5  -7  10       15.07        9.26      3.02 o
  -4  -7  10      100.28      109.72      7.04 o
  -3  -7  10       67.90       67.69      5.41 o
  -2  -7  10      156.18      142.84      7.71 o
  -1  -7  10       37.41       49.85      3.11 o
   0  -7  10        9.24        9.17      1.70 o
   1  -7  10       94.31       90.28      5.10 o
   2  -7  10       28.31       23.14      7.05 o
   3  -7  10        3.11        3.35      1.39 o
   4  -7  10        0.85        2.27      1.98 o
   5  -7  10       13.76       11.46      2.93 o
   6  -7  10      134.12      138.62      8.36 o
  -7  -6  10        2.48        4.05      2.44 o
  -6  -6  10        8.40       10.72      3.01 o
  -5  -6  10       31.78       25.70      3.87 o
  -4  -6  10       29.64       23.95      3.57 o
  -3  -6  10       47.23       54.13      4.60 o
  -2  -6  10        3.27        2.36      1.20 o
  -1  -6  10        0.01       -0.67      1.04 o
   0  -6  10       79.18       67.85      4.34 o
   1  -6  10       35.21       33.56      2.56 o
   2  -6  10      123.72       55.72      4.22 o
   3  -6  10      113.44      120.53      4.59 o
   4  -6  10       46.99       39.62      4.42 o
   5  -6  10      129.23      136.70      7.83 o
   6  -6  10       97.40      119.17      7.71 o
  -7  -5  10       21.69       26.39      2.65 o
  -6  -5  10       33.58       38.02      4.48 o
  -5  -5  10        1.90        2.58      1.99 o
  -4  -5  10      442.57      457.42     16.49 o
  -3  -5  10        0.84        0.93      1.64 o
  -2  -5  10       23.92       29.30      2.25 o
  -1  -5  10       35.35       34.11      2.45 o
   0  -5  10        3.56        0.90      1.02 o
   1  -5  10        9.17        7.00      1.43 o
   2  -5  10        2.73        4.85      1.65 o
   3  -5  10      109.91      105.42      4.05 o
   4  -5  10        0.02       -0.23      1.62 o
   5  -5  10       30.29       31.61      4.16 o
   6  -5  10      102.21      119.96      7.54 o
   7  -5  10      185.13      224.17     11.29 o
  -8  -4  10       30.98       36.61      3.13 o
  -7  -4  10      202.27      208.52     18.19 o
  -6  -4  10        3.07        2.03      1.26 o
  -5  -4  10        1.64        1.85      1.14 o
  -4  -4  10       48.25       41.83      2.53 o
  -3  -4  10      175.95      179.25      4.24 o
  -2  -4  10      119.24      124.07      4.27 o
  -1  -4  10       25.08       28.80      2.18 o
   0  -4  10       19.59       17.65      2.06 o
   1  -4  10      147.51      152.11     11.98 o
   2  -4  10      262.97      276.93      7.48 o
   3  -4  10      377.18      390.60     14.78 o
   4  -4  10        6.10        7.72      2.34 o
   5  -4  10        9.81        6.67      2.56 o
   6  -4  10        4.88        1.27      2.13 o
   7  -4  10        9.94        5.16      2.57 o
  -8  -3  10      300.81      332.46     12.91 o
  -7  -3  10       29.30       32.96      2.71 o
  -6  -3  10      760.93      799.32     28.20 o
  -5  -3  10       92.55      105.27      4.07 o
  -4  -3  10     1549.74     1596.52     33.22 o
  -3  -3  10       74.67       70.64      2.34 o
  -2  -3  10      168.96      164.51      4.06 o
  -1  -3  10        0.01        1.39      0.66 o
   0  -3  10       24.14       18.72      1.26 o
   1  -3  10       11.41       11.13      3.28 o
   2  -3  10      203.08      221.38      4.84 o
   3  -3  10      326.21      341.13     13.21 o
   4  -3  10        0.84        2.35      1.91 o
   5  -3  10        3.12        3.51      2.11 o
   6  -3  10       19.38       26.39      3.83 o
   7  -3  10        2.14        1.19      2.30 o
  -9  -2  10       97.54      104.02      4.71 o
  -8  -2  10       21.38       18.46      2.70 o
  -7  -2  10      176.68      191.72      6.90 o
  -6  -2  10       90.92       92.15      6.02 o
  -5  -2  10     1334.57     1408.38     29.72 o
  -4  -2  10       74.41       70.00      3.06 o
  -3  -2  10      681.00      714.89     12.87 o
  -2  -2  10      522.81      508.09      9.48 o
  -1  -2  10        0.00        0.90      0.67 o
   0  -2  10      954.65      917.13     15.99 o
   1  -2  10       51.97       47.22      1.83 o
   2  -2  10       11.34       10.99      1.91 o
   3  -2  10       31.01       28.93      3.77 o
   4  -2  10       32.96       31.39      2.41 o
   5  -2  10       68.61       72.64      3.48 o
   6  -2  10        5.73        4.43      1.52 o
   7  -2  10        2.18        2.07      2.29 o
  -9  -1  10       16.53       19.99      2.45 o
  -8  -1  10       53.78       39.63      4.23 o
  -7  -1  10        0.17       -0.48      1.09 o
  -6  -1  10       31.82       30.13      2.46 o
  -5  -1  10      101.04       97.65      3.78 o
  -4  -1  10      115.09      118.38      3.14 o
  -3  -1  10        0.43        1.13      0.68 o
  -2  -1  10        3.63        6.23      2.72 o
  -1  -1  10      258.34      264.00      6.24 o
   0  -1  10        4.38        5.43      0.98 o
   1  -1  10       20.07       20.24      1.46 o
   2  -1  10       44.20       44.52      3.08 o
   3  -1  10        4.23        3.63      1.14 o
   4  -1  10       83.13       87.26      3.69 o
   5  -1  10      320.52      303.99      8.55 o
   6  -1  10        1.80        1.45      1.31 o
   7  -1  10        4.03       -0.23      1.77 o
  -9   0  10       16.84       14.83      2.22 o
  -8   0  10       20.23       21.75      2.35 o
  -7   0  10        0.41        0.99      1.07 o
  -6   0  10        0.42       -0.37      0.69 o
  -5   0  10      325.23      339.09      8.68 o
  -4   0  10       37.12       37.29      1.76 o
  -3   0  10      175.38      175.22      4.07 o
  -2   0  10      426.21      455.85      8.61 o
  -1   0  10       61.96       65.60      2.13 o
   0   0  10       24.73       22.03      1.30 o
   1   0  10       10.62       10.50      2.34 o
   2   0  10      302.44      309.16      8.19 o
   3   0  10        0.06        0.60      0.93 o
   4   0  10       16.10       13.29      3.49 o
   5   0  10       41.31       42.73      3.10 o
   6   0  10       66.40       56.61      5.54 o
   7   0  10        6.08        6.48      3.76 o
  -9   1  10       14.27       10.63      2.66 o
  -8   1  10        3.43        2.41      1.19 o
  -7   1  10       20.93       20.85      2.61 o
  -6   1  10      232.93      245.60      7.01 o
  -5   1  10      217.90      208.54      4.76 o
  -4   1  10      324.71      306.46      7.61 o
  -3   1  10        5.01        6.08      0.86 o
  -2   1  10        5.13        1.54      0.67 o
  -1   1  10      193.50      182.03     12.48 o
   0   1  10      129.66      118.70      3.74 o
   1   1  10      160.46      151.23      4.85 o
   2   1  10        7.13        8.30      1.47 o
   3   1  10      125.80      136.15      4.82 o
   4   1  10        0.78        4.40      2.14 o
   5   1  10      149.20      151.38      5.56 o
   6   1  10       33.29       36.04      2.98 o
   7   1  10        2.09        3.24      1.91 o
  -9   2  10       11.01       13.03      1.99 o
  -8   2  10        4.07        4.69      1.47 o
  -7   2  10      118.48      112.52      4.38 o
  -6   2  10      275.96      271.07      7.52 o
  -5   2  10       12.51       13.23      1.23 o
  -4   2  10        2.29        2.11      0.76 o
  -3   2  10       48.76       52.29      2.00 o
  -2   2  10       24.30       28.43      1.48 o
  -1   2  10       19.34       14.39      1.09 o
   0   2  10        0.09        0.49      0.63 o
   1   2  10      772.31      779.57     25.48 o
   2   2  10      194.19      206.51      9.07 o
   3   2  10        7.61        7.35      2.24 o
   4   2  10        6.98        1.97      1.71 o
   5   2  10        2.24        2.12      1.04 o
   6   2  10        0.40        0.17      1.04 o
  -9   3  10        9.41       10.78      1.98 o
  -8   3  10       77.62       81.85      4.44 o
  -7   3  10       34.29       35.88      2.73 o
  -6   3  10      170.48      168.90      4.96 o
  -5   3  10       20.39       18.62      1.44 o
  -4   3  10        9.96        9.07      1.08 o
  -3   3  10        2.70        3.76      0.83 o
  -2   3  10        1.77        0.51      0.52 o
  -1   3  10       13.62       11.58      1.43 o
   0   3  10       82.04       86.54      3.59 o
   1   3  10      186.29      191.83      5.98 o
   2   3  10      122.18      124.11      4.62 o
   3   3  10       16.59       24.33      2.31 o
   4   3  10        1.83        1.92      1.32 o
   5   3  10       15.38       15.89      2.66 o
   6   3  10       47.53       53.67      5.66 o
  -9   4  10      117.64      144.32      5.63 o
  -8   4  10        5.72        4.91      1.53 o
  -7   4  10       40.45       46.38      3.00 o
  -6   4  10      302.90      292.28      6.50 o
  -5   4  10        7.44        8.06      1.17 o
  -4   4  10      526.26      493.54      9.60 o
  -3   4  10      180.12      184.91      4.43 o
  -2   4  10      103.05      114.11      3.18 o
  -1   4  10       92.63       80.97      3.13 o
   0   4  10      229.76      231.07      6.81 o
   1   4  10       52.92       56.60      3.07 o
   2   4  10        2.31        3.51      1.30 o
   3   4  10        0.37        0.06      1.68 o
   4   4  10        0.86       -0.18      1.20 o
   5   4  10        2.58        2.27      1.47 o
  -9   5  10        0.24       -0.65      1.31 o
  -8   5  10        2.53        2.37      1.41 o
  -7   5  10        0.79        1.35      0.91 o
  -6   5  10        7.14        5.59      1.08 o
  -5   5  10       17.52       17.59      1.63 o
  -4   5  10       84.93       88.15      2.90 o
  -3   5  10        6.00        1.57      0.67 o
  -2   5  10       56.63       56.72      2.23 o
  -1   5  10       94.22       93.79      2.90 o
   0   5  10       88.94       84.96      3.75 o
   1   5  10      276.07      276.78     12.11 o
   2   5  10      131.80      133.84      5.13 o
   3   5  10        0.13        1.90      1.37 o
   4   5  10       58.40       66.49      3.81 o
   5   5  10        2.45        1.93      1.52 o
  -9   6  10       22.98       19.32      2.57 o
  -8   6  10       37.06       42.27      6.02 o
  -7   6  10        6.54        7.78      1.28 o
  -6   6  10       11.88       11.73      1.41 o
  -5   6  10        4.06        3.38      0.95 o
  -4   6  10        5.20        4.79      1.73 o
  -3   6  10       47.60       50.09      2.23 o
  -2   6  10        3.02        1.44      1.74 o
  -1   6  10        0.05        0.05      1.02 o
   0   6  10       57.18       52.74      3.14 o
   1   6  10      187.17      188.62      6.37 o
   2   6  10       43.12       42.65      3.24 o
   3   6  10      837.31      921.94     21.80 o
   4   6  10       16.30       19.42      2.55 o
  -8   7  10       54.86       61.53      2.94 o
  -7   7  10       14.82       17.96      1.78 o
  -6   7  10        2.74        2.74      1.03 o
  -5   7  10        3.10        4.25      1.08 o
  -4   7  10       18.33       13.97      1.47 o
  -3   7  10        7.83        8.53      1.23 o
  -2   7  10       11.80        8.48      1.21 o
  -1   7  10        2.40        2.50      1.27 o
   0   7  10       31.20       39.01      5.81 o
   1   7  10       62.89       68.24      3.72 o
   2   7  10       66.87       74.22      3.95 o
   3   7  10        8.67       19.76      2.55 o
  -7   8  10        2.90        0.99      1.10 o
  -6   8  10       78.27       89.44      3.40 o
  -5   8  10       17.52       14.40      2.87 o
  -4   8  10        8.20        8.69      1.33 o
  -3   8  10       40.63       32.69      2.19 o
  -2   8  10        0.88        0.72      1.22 o
  -1   8  10        2.27        1.68      1.29 o
   0   8  10       50.23       56.86      3.53 o
   1   8  10       15.66       16.61      2.30 o
   2   8  10        6.97        6.39      1.84 o
  -6   9  10        1.04        2.36      1.15 o
  -5   9  10      216.09      261.80      6.62 o
  -4   9  10        6.48        9.87      1.58 o
  -3   9  10       36.95       48.60      2.70 o
  -2   9  10       72.37       81.87      4.19 o
  -1   9  10       34.80       39.07      3.53 o
   0   9  10        0.83        0.88      1.48 o
  -2  -9  11        9.37       10.86      3.34 o
  -1  -9  11       63.70       71.73      6.02 o
   0  -9  11      136.12      136.88      5.69 o
   1  -9  11        0.50        1.21      1.53 o
   2  -9  11        0.00        0.90      1.49 o
   3  -9  11        8.70        9.70      1.94 o
  -4  -8  11        0.00       -1.26      2.30 o
  -3  -8  11       83.08       99.33      7.13 o
  -2  -8  11        7.12        7.54      2.89 o
  -1  -8  11       12.80        6.19      2.62 o
   0  -8  11      112.16      101.23      6.31 o
   1  -8  11        0.12        3.38      1.52 o
   2  -8  11        0.10        1.52      1.36 o
   3  -8  11        0.18       -1.22      1.27 o
   4  -8  11        0.89        3.73      2.40 o
  -5  -7  11       25.25       19.87      3.80 o
  -4  -7  11       39.65       35.36      4.61 o
  -3  -7  11        0.91        2.85      2.39 o
  -2  -7  11       42.25       30.27      4.10 o
  -1  -7  11      174.82      187.95      6.30 o
   0  -7  11       79.44       73.96      9.07 o
   1  -7  11       37.99       38.02      3.00 o
   2  -7  11      135.05      130.30      5.08 o
   3  -7  11       19.85       17.46      2.21 o
   4  -7  11       91.89       98.80      6.67 o
   5  -7  11       11.28       15.02      3.42 o
  -6  -6  11        6.55        5.69      2.66 o
  -5  -6  11       31.89       31.66      4.27 o
  -4  -6  11        3.70        1.86      2.22 o
  -3  -6  11        6.96        2.16      2.14 o
  -2  -6  11        6.47        6.88      1.53 o
  -1  -6  11      176.70      163.40      5.58 o
   0  -6  11        5.93        3.91      1.94 o
   1  -6  11       69.90       72.76      3.60 o
   2  -6  11       41.31       40.22      4.05 o
   3  -6  11       32.77       42.74      4.69 o
   4  -6  11      103.59      100.92      6.61 o
   5  -6  11       18.96       27.19      4.18 o
   6  -6  11       22.17       22.75      4.11 o
  -7  -5  11       87.05      105.84      6.96 o
  -6  -5  11       13.86       15.23      3.17 o
  -5  -5  11        8.74       10.76      2.78 o
  -4  -5  11       67.77       64.99      5.03 o
  -3  -5  11       86.59       82.47      5.50 o
  -2  -5  11        7.11        4.93      1.45 o
  -1  -5  11        1.77        1.53      1.17 o
   0  -5  11        0.80        1.63      1.15 o
   1  -5  11       20.29       20.70      2.12 o
   2  -5  11        1.01       -0.47      1.07 o
   3  -5  11       38.18       41.86      4.53 o
   4  -5  11        1.00        0.87      1.78 o
   5  -5  11       43.33       47.70      5.23 o
   6  -5  11       95.54      101.52      7.09 o
  -8  -4  11        4.96        5.74      1.77 o
  -7  -4  11      187.39      197.44      6.68 o
  -6  -4  11        3.32        3.45      1.37 o
  -5  -4  11      130.66      137.65     10.31 o
  -4  -4  11       32.40       34.47      2.37 o
  -3  -4  11        7.32        5.41      2.08 o
  -2  -4  11      153.56      165.32      5.24 o
  -1  -4  11      149.38      154.41      5.01 o
   0  -4  11      153.40      160.09      5.15 o
   1  -4  11        9.91       10.61      1.80 o
   2  -4  11      323.72      347.18      8.96 o
   3  -4  11       67.48       68.74      5.10 o
   4  -4  11       17.97       17.26      3.11 o
   5  -4  11        7.12        5.36      2.45 o
   6  -4  11        4.62        2.09      2.24 o
  -8  -3  11        8.45       10.75      2.03 o
  -7  -3  11        8.24        7.74      1.67 o
  -6  -3  11      295.87      309.14     13.58 o
  -5  -3  11      602.28      645.97     15.02 o
  -4  -3  11      368.21      369.92      9.36 o
  -3  -3  11      304.46      323.71      6.70 o
  -2  -3  11      343.94      355.52      7.14 o
  -1  -3  11      343.28      361.89      7.20 o
   0  -3  11       75.14       73.50      2.39 o
   1  -3  11       50.94       51.00      3.44 o
   2  -3  11       17.17       15.52      2.74 o
   3  -3  11       21.34       28.71      3.66 o
   4  -3  11       49.35       51.61      5.00 o
   5  -3  11       54.28       60.31      5.06 o
   6  -3  11       32.07       33.43      4.41 o
   7  -3  11       12.64       12.96      3.32 o
  -9  -2  11        1.66       -0.33      1.32 o
  -8  -2  11        5.95        4.18      1.57 o
  -7  -2  11        6.96        7.97      1.68 o
  -6  -2  11       77.66       89.00      3.88 o
  -5  -2  11      424.94      462.60     11.36 o
  -4  -2  11      568.57      592.43     13.67 o
  -3  -2  11      679.57      677.29     12.37 o
  -2  -2  11     1319.65     1357.04     23.29 o
  -1  -2  11      177.83      166.34      5.25 o
   0  -2  11     1368.51     1380.60     23.57 o
   1  -2  11      375.74      392.16      7.66 o
   2  -2  11     1883.90     1898.63     39.91 o
   3  -2  11        1.87        0.18      1.42 o
   4  -2  11      179.94      183.93      5.91 o
   5  -2  11        0.87        0.08      1.93 o
   6  -2  11        4.65        5.88      2.61 o
   7  -2  11       19.55       25.71      4.37 o
  -9  -1  11        9.07        3.56      5.16 o
  -8  -1  11       16.72       22.55      2.73 o
  -7  -1  11        5.38        3.73      1.34 o
  -6  -1  11       49.41       52.28      3.01 o
  -5  -1  11      103.13      102.84      3.97 o
  -4  -1  11       30.31       35.47      1.79 o
  -3  -1  11       77.50       81.57      2.60 o
  -2  -1  11      132.51      149.25      3.74 o
  -1  -1  11      229.45      246.57      5.28 o
   0  -1  11      101.95       97.61      3.62 o
   1  -1  11      664.57      656.71     15.09 o
   2  -1  11        5.31        1.85      1.09 o
   3  -1  11      416.63      419.60     10.65 o
   4  -1  11        8.10        6.28      1.48 o
   5  -1  11       43.11       45.36      3.03 o
   6  -1  11      122.70      121.22     10.53 o
   7  -1  11        8.74        6.44      2.39 o
  -9   0  11       16.93       17.64      2.30 o
  -8   0  11        1.01       -0.24      1.12 o
  -7   0  11       32.36       30.53      3.64 o
  -6   0  11       38.55       36.69      2.66 o
  -5   0  11      136.41      151.07      8.39 o
  -4   0  11       42.56       42.17      1.89 o
  -3   0  11        5.79        3.55      0.87 o
  -2   0  11      106.47      109.34      3.04 o
  -1   0  11       33.02       32.75      1.60 o
   0   0  11        4.34        3.43      0.75 o
   1   0  11       82.63       89.56      3.58 o
   2   0  11      154.23      157.07      5.18 o
   3   0  11        0.80        0.51      1.21 o
   4   0  11       77.75       75.35      4.49 o
   5   0  11       52.52       52.07      3.20 o
   6   0  11       48.17       42.05      3.35 o
  -9   1  11       42.90       39.68      3.20 o
  -8   1  11      109.52      113.70      4.70 o
  -7   1  11        3.20        1.66      2.30 o
  -6   1  11      433.67      435.33     10.93 o
  -5   1  11      200.71      195.05      5.51 o
  -4   1  11       18.34       17.50      3.37 o
  -3   1  11       20.80       22.77      1.50 o
  -2   1  11       13.50       15.42      1.23 o
  -1   1  11        1.00        2.77      0.74 o
   0   1  11        7.56        4.41      1.18 o
   1   1  11      672.70      659.80     18.50 o
   2   1  11       37.73       36.45      6.24 o
   3   1  11        2.88        1.65      1.32 o
   4   1  11       57.15       53.43      3.14 o
   5   1  11        0.78        0.00      1.20 o
   6   1  11       13.27       12.62      2.13 o
  -9   2  11       20.15       25.75      2.73 o
  -8   2  11        0.40        0.90      1.16 o
  -7   2  11       24.92       27.12      2.84 o
  -6   2  11      531.88      506.59     13.32 o
  -5   2  11      118.56      111.26      3.73 o
  -4   2  11        9.34       10.13      1.12 o
  -3   2  11        0.12        0.03      1.29 o
  -2   2  11       13.97       13.92      1.28 o
  -1   2  11        7.84        6.19      1.04 o
   0   2  11      192.62      207.67      8.94 o
   1   2  11      510.37      436.76     70.75 o
   2   2  11      217.76      212.57     10.78 o
   3   2  11        1.24        0.64      1.07 o
   4   2  11        0.84       -0.96      1.11 o
   5   2  11       37.38       26.31      2.68 o
   6   2  11        9.77       14.94      2.34 o
  -9   3  11        0.64       -1.51      1.07 o
  -8   3  11        5.68        6.43      2.07 o
  -7   3  11      193.05      191.69      6.25 o
  -6   3  11      241.58      237.98      5.58 o
  -5   3  11      315.92      303.66      6.57 o
  -4   3  11        1.90        1.84      0.78 o
  -3   3  11       39.10       34.53      1.79 o
  -2   3  11       17.30       15.87      1.52 o
  -1   3  11      152.86      143.54      3.63 o
   0   3  11      330.66      306.71      8.39 o
   1   3  11       25.43       23.77      2.37 o
   2   3  11        0.32        0.35      2.13 o
   3   3  11        2.06        1.72      1.24 o
   4   3  11       39.41       44.43      3.32 o
   5   3  11       14.67       16.02      2.29 o
  -9   4  11        3.27        7.05      1.77 o
  -8   4  11        8.99        8.63      2.41 o
  -7   4  11      113.90      111.00      4.56 o
  -6   4  11        3.87        2.41      0.90 o
  -5   4  11       18.08       16.69      1.46 o
  -4   4  11       32.17       35.14      1.99 o
  -3   4  11       29.40       30.98      1.82 o
  -2   4  11      544.68      510.64      9.85 o
  -1   4  11       22.07       20.00      2.76 o
   0   4  11      138.97      135.76      4.90 o
   1   4  11       37.14       34.59      2.73 o
   2   4  11        4.12        2.91      1.33 o
   3   4  11       34.91       35.15      3.30 o
   4   4  11        0.23        0.43      1.83 o
   5   4  11        4.14        3.41      1.62 o
  -9   5  11      134.77      145.13      5.83 o
  -8   5  11       42.64       47.26      3.52 o
  -7   5  11       20.25       21.27      1.79 o
  -6   5  11       77.88       81.77      4.42 o
  -5   5  11       16.07       16.15      1.78 o
  -4   5  11       18.13       18.93      1.83 o
  -3   5  11       63.84       51.30      2.63 o
  -2   5  11        7.27        5.87      0.99 o
  -1   5  11       59.08       55.25      3.05 o
   0   5  11       72.01       74.09      4.88 o
   1   5  11       45.08       41.66      4.61 o
   2   5  11      235.20      232.71      7.44 o
   3   5  11       87.12       90.54      5.41 o
   4   5  11        2.91        2.26      1.70 o
  -8   6  11       38.45       41.30      3.72 o
  -7   6  11       68.71       65.82      2.82 o
  -6   6  11       27.53       30.13      2.66 o
  -5   6  11        9.57       10.14      1.33 o
  -4   6  11      246.98      238.15      5.92 o
  -3   6  11       11.26        7.69      1.37 o
  -2   6  11       22.24       18.49      2.07 o
  -1   6  11       18.79       19.70      2.19 o
   0   6  11      166.98      163.39      5.84 o
   1   6  11        5.92        6.14      1.66 o
   2   6  11       11.01       15.45      5.18 o
   3   6  11        3.66        3.14      2.03 o
  -7   7  11       87.03       87.52      3.38 o
  -6   7  11       26.61       27.47      2.07 o
  -5   7  11       16.98       14.93      1.58 o
  -4   7  11      295.47      269.10      6.40 o
  -3   7  11       11.60       10.94      1.38 o
  -2   7  11       99.36       97.27      4.34 o
  -1   7  11        7.13        4.78      1.59 o
   0   7  11        4.43        4.09      1.54 o
   1   7  11        0.77        1.27      1.40 o
   2   7  11        0.35       -0.27      1.30 o
  -6   8  11        0.55        0.76      1.00 o
  -5   8  11       11.64       11.09      2.77 o
  -4   8  11       20.15       21.75      1.89 o
  -3   8  11        5.35        4.85      1.18 o
  -2   8  11       23.53       21.45      3.35 o
  -1   8  11       73.32       93.24      7.34 o
   0   8  11       17.05       14.66      2.24 o
   1   8  11        2.32        3.70      1.68 o
  -4   9  11        4.03        4.13      1.25 o
  -3   9  11      150.92      193.85      7.01 o
  -2   9  11       12.71       12.95      2.18 o
  -1   9  11        0.44        1.26      1.44 o
   0  -9  12      130.61      140.34     13.43 o
   1  -9  12       15.52       22.50      7.13 o
  -3  -8  12       76.89       84.40      6.63 o
  -2  -8  12        0.09       -0.20      2.37 o
  -1  -8  12       13.54       15.57      3.38 o
   0  -8  12      131.25      147.62      5.74 o
   1  -8  12       45.60       50.81      3.76 o
   2  -8  12        7.11       10.55      2.07 o
   3  -8  12        4.53       11.27      3.13 o
  -5  -7  12       12.63        8.60      3.15 o
  -4  -7  12       22.05       20.07      3.82 o
  -3  -7  12        0.00       -0.09      2.09 o
  -2  -7  12       96.93       99.70      6.64 o
  -1  -7  12       30.62       33.87      2.97 o
   0  -7  12       50.59       45.77      3.37 o
   1  -7  12        5.42        2.88      1.48 o
   2  -7  12       42.43       43.33      3.32 o
   3  -7  12      273.82      304.71     13.31 o
   4  -7  12       11.90       13.19      3.30 o
  -6  -6  12        6.83        4.48      2.62 o
  -5  -6  12        0.22       -0.78      2.15 o
  -4  -6  12      125.91      116.37      7.16 o
  -3  -6  12        4.99        3.64      2.44 o
  -2  -6  12        6.59        5.63      2.40 o
  -1  -6  12       24.78       20.94      2.69 o
   0  -6  12        0.03       -0.91      1.17 o
   1  -6  12        5.59        7.80      1.65 o
   2  -6  12       93.80       94.91      5.78 o
   3  -6  12       12.18        7.26      2.64 o
   4  -6  12       40.79       33.09      4.45 o
   5  -6  12       26.62       29.83      4.47 o
  -7  -5  12        2.59        2.54      2.42 o
  -6  -5  12       45.70       51.58      5.26 o
  -5  -5  12        8.89       10.37      2.83 o
  -4  -5  12        0.91        0.37      1.91 o
  -3  -5  12        0.19        0.63      1.81 o
  -2  -5  12       55.91       52.65      3.10 o
  -1  -5  12       24.11       23.55      2.26 o
   0  -5  12       25.59       22.07      2.24 o
   1  -5  12       85.90       85.11      3.79 o
   2  -5  12       37.07       40.72      4.44 o
   3  -5  12       22.82       19.10      3.35 o
   4  -5  12        2.09        1.98      2.21 o
   5  -5  12       44.81       41.85      4.97 o
  -7  -4  12       66.81       73.28      3.95 o
  -6  -4  12        0.69       -0.07      1.78 o
  -5  -4  12      236.67      246.91     10.72 o
  -4  -4  12        2.81        2.61      1.99 o
  -3  -4  12      144.37      150.05      7.44 o
  -2  -4  12        2.97        2.41      1.21 o
  -1  -4  12      130.40      133.70      4.70 o
   0  -4  12      136.80      131.68      4.68 o
   1  -4  12        2.54        0.06      1.10 o
   2  -4  12       16.01       21.75      3.31 o
   3  -4  12       36.09       38.24      4.36 o
   4  -4  12        2.15        1.07      1.91 o
   5  -4  12       20.71       22.46      3.88 o
   6  -4  12        1.80        1.10      2.43 o
  -8  -3  12      168.37      173.63      6.38 o
  -7  -3  12        1.44        1.41      1.30 o
  -6  -3  12       13.32       13.64      2.48 o
  -5  -3  12       14.42       15.89      1.91 o
  -4  -3  12        1.37        2.71      1.18 o
  -3  -3  12       28.98       29.75      1.79 o
  -2  -3  12      124.46      125.23      3.45 o
  -1  -3  12      150.63      143.05      4.75 o
   0  -3  12       12.40       10.15      2.07 o
   2  -3  12        0.11        0.37      1.67 o
   3  -3  12        2.17       -1.13      1.68 o
   4  -3  12       86.07       87.27      6.03 o
   5  -3  12      105.16      109.06      6.97 o
   6  -3  12       58.18       65.21      5.62 o
  -8  -2  12        3.42        1.64      1.39 o
  -7  -2  12        3.70        2.98      1.43 o
  -6  -2  12        1.90        3.39      1.33 o
  -5  -2  12      246.77      260.85      7.44 o
  -4  -2  12      319.25      352.16      9.08 o
  -3  -2  12       93.87       99.40      3.03 o
  -2  -2  12       16.41       15.99      1.37 o
  -1  -2  12      268.12      270.88      5.81 o
   0  -2  12      664.51      688.37     12.58 o
   1  -2  12       72.79       70.79      3.12 o
   2  -2  12     1338.65     1361.38     29.41 o
   3  -2  12      124.35      126.34      4.72 o
   4  -2  12      378.56      384.76     15.17 o
   5  -2  12      109.64      108.44      6.91 o
   6  -2  12      108.09      100.51      7.08 o
  -9  -1  12       33.80       32.82      3.14 o
  -8  -1  12       17.76       14.78      2.11 o
  -7  -1  12        3.45        2.11      1.30 o
  -6  -1  12        0.25       -0.14      1.06 o
  -5  -1  12        0.66       -0.63      1.17 o
  -4  -1  12       41.48       42.63      1.95 o
  -3  -1  12       18.41       16.43      1.39 o
  -2  -1  12        8.45        6.15      0.99 o
  -1  -1  12        4.00        2.32      0.80 o
   0  -1  12      100.08      100.25      4.02 o
   1  -1  12      945.91      991.38     22.01 o
   2  -1  12      220.36      217.28      6.52 o
   3  -1  12      580.11      583.51     14.20 o
   4  -1  12      452.58      439.08     11.49 o
   5  -1  12       50.76       58.30      3.62 o
   6  -1  12      267.53      275.17      8.62 o
  -9   0  12        0.76       -0.67      1.25 o
  -8   0  12       39.51       38.69      4.30 o
  -7   0  12        0.60        1.12      1.09 o
  -6   0  12       90.60      103.81      4.19 o
  -5   0  12       31.28       31.56      2.44 o
  -4   0  12       58.26       59.41      2.29 o
  -3   0  12       28.20       23.57      1.58 o
  -2   0  12        7.30        6.89      0.98 o
  -1   0  12       10.78       10.37      1.13 o
   0   0  12      100.66       94.86      4.38 o
   1   0  12       20.11       21.57      2.70 o
   2   0  12       24.93       23.10      2.18 o
   3   0  12        2.23        1.35      1.20 o
   4   0  12        4.91        3.41      2.05 o
   5   0  12       64.58       60.94      6.12 o
   6   0  12        0.06        0.27      1.46 o
  -9   1  12        2.25        4.11      1.56 o
  -8   1  12      135.85      144.82      5.51 o
  -7   1  12       28.89       31.22      2.66 o
  -6   1  12       54.39       47.94      2.86 o
  -5   1  12       13.29       18.74      1.73 o
  -4   1  12       27.70       22.87      1.94 o
  -3   1  12       58.08       57.00      2.21 o
  -2   1  12        2.62        2.43      0.78 o
  -1   1  12      120.93      112.15      9.49 o
   0   1  12       10.91       10.48      1.59 o
   1   1  12      113.01      110.40      4.31 o
   2   1  12        4.60        5.78      1.43 o
   3   1  12        0.06       -0.41      1.10 o
   4   1  12       29.64       31.11      2.81 o
   5   1  12        2.60       -0.68      1.36 o
   6   1  12       11.87        9.96      2.07 o
  -9   2  12        8.43        5.02      1.62 o
  -8   2  12       10.94        9.15      1.80 o
  -7   2  12       35.52       33.60      2.73 o
  -6   2  12       20.03       21.07      2.14 o
  -5   2  12       63.72       58.36      2.32 o
  -4   2  12       34.20       21.00      1.54 o
  -3   2  12      170.31      142.11      6.06 o
  -2   2  12       75.00       52.34      3.61 o
  -1   2  12       58.05       44.78      7.83 o
   0   2  12      134.91      129.78      4.70 o
   1   2  12       89.43       84.34      3.77 o
   2   2  12        6.36        6.53      1.53 o
   3   2  12        2.04        2.86      1.45 o
   4   2  12        0.06        2.03      1.44 o
   5   2  12        1.29        0.58      1.48 o
  -9   3  12       16.32       16.77      2.33 o
  -8   3  12       15.17       16.17      2.14 o
  -7   3  12       77.58       84.31      3.92 o
  -6   3  12        0.09       -0.76      0.74 o
  -5   3  12        3.14        0.73      0.80 o
  -4   3  12       12.85       12.73      1.29 o
  -3   3  12      115.72       92.89      2.89 o
  -2   3  12       18.87       15.98      1.55 o
  -1   3  12       90.87       72.41      3.40 o
   0   3  12      246.46      229.11      6.95 o
   1   3  12       87.01       86.69      3.92 o
   2   3  12        0.17        1.19      1.24 o
   3   3  12       15.32       11.27      2.30 o
   4   3  12        8.05       15.02      2.23 o
   5   3  12        0.88        2.23      1.55 o
  -9   4  12        0.96        0.37      1.41 o
  -8   4  12        0.03       -1.01      1.13 o
  -7   4  12       13.82       12.76      2.71 o
  -6   4  12        5.02        4.60      1.05 o
  -5   4  12       94.28       86.56      2.99 o
  -4   4  12       16.97       18.40      1.54 o
  -3   4  12       58.91       54.35      2.26 o
  -2   4  12       17.92       14.70      1.33 o
  -1   4  12      242.77      236.62     14.11 o
   0   4  12      159.37      152.37      5.42 o
   1   4  12      178.58      184.03      6.25 o
   2   4  12        8.22        6.22      1.63 o
   3   4  12        1.32        3.90      1.54 o
   4   4  12        7.03        6.81      1.84 o
  -8   5  12        0.11       -1.60      1.70 o
  -7   5  12       18.83       20.60      2.36 o
  -6   5  12        0.54        1.49      0.97 o
  -5   5  12        0.00       -0.19      0.79 o
  -4   5  12       35.75       27.99      3.06 o
  -3   5  12        0.75        0.50      0.53 o
  -2   5  12        2.09        2.49      1.45 o
  -1   5  12       57.42       55.86      3.18 o
   0   5  12        9.17        9.18      1.74 o
   1   5  12        0.21       -0.32      1.13 o
   2   5  12       28.04       29.99      2.88 o
   3   5  12        2.75        2.20      1.49 o
   4   5  12      267.03      308.67      9.63 o
  -8   6  12        2.27        2.18      1.48 o
  -7   6  12        0.49        0.32      0.99 o
  -6   6  12        9.15       10.85      1.40 o
  -5   6  12        2.16        2.78      1.00 o
  -4   6  12        5.29        6.91      1.39 o
  -3   6  12      307.14      277.14     11.64 o
  -2   6  12       53.45       55.06      3.26 o
  -1   6  12        0.00        2.42      1.32 o
   0   6  12      146.18      150.08      8.91 o
   1   6  12       19.95       22.53      5.58 o
   2   6  12        0.08        0.69      1.34 o
   3   6  12        1.91        2.09      1.68 o
  -7   7  12       97.84       97.62      3.66 o
  -6   7  12        1.83        0.63      0.98 o
  -5   7  12        8.68        8.72      1.37 o
  -4   7  12        0.94        1.07      0.93 o
  -3   7  12      109.76      105.95      4.67 o
  -2   7  12        0.05       -0.83      1.19 o
  -1   7  12       56.63       60.03      3.76 o
   0   7  12       25.38       22.48      2.64 o
   1   7  12        0.43        0.97      1.42 o
   2   7  12       97.84      104.62      5.08 o
  -5   8  12       20.58       16.60      3.27 o
  -4   8  12        1.72        2.90      1.14 o
  -3   8  12       73.71       75.13      4.07 o
  -2   8  12       14.47       12.41      2.13 o
  -1   8  12       91.94       99.00      4.79 o
   0   8  12       12.85       17.24      2.45 o
  -2  -8  13        0.00        0.18      2.54 o
  -1  -8  13        4.59        3.11      2.58 o
   0  -8  13        0.31        2.41      1.73 o
   1  -8  13        0.96        2.05      1.93 o
   2  -8  13       37.43       43.07      5.21 o
  -4  -7  13       34.04       36.97      4.90 o
  -3  -7  13        2.11        0.34      2.25 o
  -2  -7  13       35.50       35.82      4.66 o
  -1  -7  13        0.35       -0.17      1.40 o
   0  -7  13       18.20       27.00      6.54 o
   1  -7  13        0.98        0.70      1.46 o
   2  -7  13       15.56       25.71      4.00 o
   3  -7  13       57.06       64.66      5.67 o
  -5  -6  13       45.33       38.64      4.94 o
  -4  -6  13       88.12      105.11      7.07 o
  -3  -6  13       50.99       53.45      5.36 o
  -2  -6  13        0.13       -0.24      2.03 o
  -1  -6  13       40.47       45.47      3.30 o
   0  -6  13       14.78       15.75      2.19 o
   1  -6  13       20.22       19.90      2.37 o
   2  -6  13       32.00        1.18      1.04 o
   3  -6  13        0.49       -0.28      1.98 o
   4  -6  13       60.01       65.73      5.74 o
  -6  -5  13       63.24       75.62      5.99 o
  -5  -5  13      115.19      124.62      7.55 o
  -4  -5  13       66.31       69.02      5.54 o
  -3  -5  13        1.28        2.59      2.13 o
  -2  -5  13        0.57       -1.19      1.17 o
  -1  -5  13       19.21       13.64      1.94 o
   0  -5  13        0.00        1.13      1.31 o
   1  -5  13       30.61       31.80      2.67 o
   2  -5  13      171.87      178.22      9.06 o
   3  -5  13       53.86       57.11      5.10 o
   4  -5  13       22.00       28.29      4.19 o
   5  -5  13       37.98       43.78      5.37 o
  -7  -4  13        6.54        5.13      2.53 o
  -6  -4  13       37.26       39.00      4.58 o
  -5  -4  13        5.61        5.08      2.31 o
  -4  -4  13       12.33       13.10      2.86 o
  -3  -4  13       21.88       20.51      3.21 o
  -2  -4  13        9.47       12.41      2.02 o
  -1  -4  13       19.20       19.32      2.09 o
   0  -4  13       10.73        9.98      1.67 o
   1  -4  13       33.63       36.32      4.13 o
   2  -4  13      108.33       91.08      6.06 o
   3  -4  13        2.53        3.41      2.19 o
   4  -4  13       14.01       16.50      3.38 o
   5  -4  13       10.51       13.52      3.49 o
  -7  -3  13       28.45       35.18      3.04 o
  -6  -3  13       16.54       16.65      2.13 o
  -5  -3  13      159.99      167.97      5.69 o
  -4  -3  13      222.88      242.82      7.00 o
  -3  -3  13      124.31      131.53      4.07 o
  -2  -3  13       67.43       70.37      4.62 o
  -1  -3  13      249.74      256.83      8.06 o
   0  -3  13        5.76        7.15      1.45 o
   2  -3  13       11.23        9.91      2.68 o
   3  -3  13      147.44      149.77      8.08 o
   4  -3  13        0.00        1.41      2.10 o
   5  -3  13       17.89       17.31      3.59 o
  -8  -2  13        0.31        1.66      1.45 o
  -7  -2  13       11.05       12.23      3.33 o
  -6  -2  13       59.06       59.23      4.58 o
  -5  -2  13        5.54        9.39      1.79 o
  -4  -2  13      233.80      238.39      6.89 o
  -3  -2  13      112.77      117.47      3.42 o
  -2  -2  13      190.01      194.70      4.69 o
  -1  -2  13       22.41       24.20      1.65 o
   0  -2  13       61.35       59.02      2.94 o
   1  -2  13       35.16       36.14      2.43 o
   2  -2  13       21.78       23.52      3.50 o
   3  -2  13        1.78        1.26      2.00 o
   4  -2  13      287.01      307.32     13.21 o
   5  -2  13       22.42       30.53      4.44 o
  -8  -1  13        1.31        1.84      1.90 o
  -7  -1  13       43.08       44.49      3.64 o
  -6  -1  13       38.17       41.88      3.94 o
  -5  -1  13      356.17      377.67      9.87 o
  -4  -1  13       28.05       29.58      1.86 o
  -3  -1  13        5.46        3.29      0.97 o
  -2  -1  13       15.75       11.70      1.25 o
  -1  -1  13        0.79        0.88      0.74 o
   0  -1  13       28.24       20.16      4.71 o
   1  -1  13      349.49      364.88      9.61 o
   2  -1  13      487.82      497.51     12.45 o
   3  -1  13       56.17       54.69      7.99 o
   4  -1  13       69.60       74.53      3.82 o
   5  -1  13      187.83      191.34      9.94 o
  -8   0  13        8.92       13.09      2.97 o
  -7   0  13        5.09        6.95      1.58 o
  -6   0  13      720.87      743.34     17.32 o
  -5   0  13       68.28       72.04      5.39 o
  -4   0  13       23.75       22.34      2.15 o
  -3   0  13       43.40       46.12      2.09 o
  -2   0  13      133.23      141.34      4.21 o
  -1   0  13       53.48       47.98      2.03 o
   0   0  13       34.35       37.95      2.56 o
   1   0  13      175.99      177.21      5.81 o
   2   0  13       65.35       72.03      3.58 o
   3   0  13        4.53        4.10      1.48 o
   4   0  13       40.61       43.59      6.90 o
   5   0  13        0.14       -0.85      1.43 o
  -8   1  13       92.47       86.37      4.22 o
  -7   1  13        4.32        2.45      1.33 o
  -6   1  13       14.42       12.06      2.55 o
  -5   1  13       91.62       74.03      3.70 o
  -4   1  13      151.74      130.50      3.68 o
  -3   1  13       62.93       41.53      1.93 o
  -2   1  13       36.93       41.05      1.92 o
  -1   1  13       41.92       29.99      2.43 o
   0   1  13      267.48      283.52      8.05 o
   1   1  13        7.89        4.09      1.45 o
   2   1  13       55.49       57.37      3.27 o
   3   1  13        7.82        9.81      2.07 o
   4   1  13       17.83       16.30      2.25 o
   5   1  13        1.68        0.33      1.46 o
  -8   2  13       12.66        9.74      1.91 o
  -7   2  13        3.91        3.16      1.43 o
  -6   2  13       98.94       77.30      6.04 o
  -5   2  13       16.77       13.39      1.45 o
  -4   2  13      500.31      432.85      9.88 o
  -3   2  13       15.87       12.98      1.55 o
  -2   2  13      198.24      171.92      5.15 o
  -1   2  13       25.89       21.69      2.15 o
   0   2  13      218.24      190.67      6.18 o
   1   2  13        0.13       -1.30      1.39 o
   2   2  13       19.62       14.39      3.77 o
   3   2  13        6.16        8.12      1.81 o
   4   2  13        6.42        9.09      1.92 o
   5   2  13       36.85       38.23      4.15 o
  -8   3  13       56.20       57.50      3.67 o
  -7   3  13       31.64       33.00      3.08 o
  -6   3  13       52.40       55.48      3.10 o
  -5   3  13        1.70        3.48      0.96 o
  -4   3  13        1.22        0.43      0.76 o
  -3   3  13        0.48        0.02      0.86 o
  -2   3  13        7.18        6.76      1.35 o
  -1   3  13       64.94       56.35      3.12 o
   0   3  13        1.37        2.61      1.30 o
   1   3  13       98.56       96.22      6.84 o
   2   3  13        1.37        1.77      2.45 o
   3   3  13      146.61       94.02      6.15 o
   4   3  13       24.63       35.21      4.57 o
  -8   4  13       11.46       11.13      3.52 o
  -7   4  13       14.22       14.36      2.04 o
  -6   4  13        5.22        4.23      1.05 o
  -5   4  13        0.51        0.69      0.85 o
  -4   4  13       37.62       30.09      1.95 o
  -3   4  13       19.74       20.67      1.62 o
  -2   4  13       35.40       34.12      5.25 o
  -1   4  13        2.55        1.80      1.27 o
   0   4  13      107.86      109.21      4.59 o
   1   4  13       25.03       26.55      2.63 o
   2   4  13        0.01       -1.26      1.18 o
   3   4  13      103.18      134.09      5.56 o
   4   4  13        1.77        0.15      2.42 o
  -8   5  13       68.77       81.15      4.22 o
  -7   5  13       43.11       46.75      4.48 o
  -6   5  13        2.56        1.83      0.99 o
  -5   5  13       12.67       11.43      1.43 o
  -4   5  13      101.81       88.39      4.79 o
  -3   5  13        6.71        6.88      2.24 o
  -2   5  13       16.10       12.29      1.87 o
  -1   5  13        2.42        3.71      1.40 o
   0   5  13        2.41        3.19      1.48 o
   1   5  13       75.18       71.22      3.92 o
   2   5  13        0.98        1.25      1.61 o
   3   5  13       55.04       71.41      5.67 o
  -7   6  13        0.55        0.57      1.08 o
  -6   6  13        5.99        6.49      1.29 o
  -5   6  13       30.14       30.25      2.96 o
  -4   6  13       14.02       16.09      1.64 o
  -3   6  13        9.24        5.96      1.55 o
  -2   6  13       10.33        9.70      1.80 o
  -1   6  13        0.50        1.30      1.33 o
   0   6  13       16.37       13.45      2.16 o
   1   6  13        5.58        2.98      2.69 o
   2   6  13       28.90       34.66      7.89 o
  -6   7  13       20.68       24.95      2.85 o
  -5   7  13        6.76        7.71      1.34 o
  -4   7  13      115.88      102.26      6.69 o
  -3   7  13       55.60       59.17      3.62 o
  -2   7  13       19.32       20.55      2.74 o
  -1   7  13        0.05       -1.54      1.25 o
   0   7  13       19.43       22.96      2.71 o
  -4   8  13        4.40       11.46      2.11 o
  -3   8  13       15.64       17.34      2.39 o
  -2   8  13       20.92       19.69      2.54 o
  -3  -7  14        0.01       -2.65      2.33 o
  -2  -7  14        1.53        0.60      2.33 o
  -1  -7  14        7.66        4.41      2.60 o
   0  -7  14        1.74       -2.04      1.59 o
   1  -7  14        4.08        4.59      2.55 o
   2  -7  14        3.23        1.32      2.47 o
  -4  -6  14        7.84       12.21      3.29 o
  -3  -6  14       60.05       81.14      6.09 o
  -2  -6  14       13.00       14.33      3.19 o
  -1  -6  14       55.38       61.86      3.65 o
   0  -6  14       11.18       11.35      2.10 o
   1  -6  14        3.67       -0.04      1.98 o
   2  -6  14       37.51        5.24      1.81 o
   3  -6  14        1.28        0.51      2.28 o
  -5  -5  14        2.64        1.97      2.35 o
  -4  -5  14      138.81      149.45      8.21 o
  -3  -5  14        3.79       -0.42      1.96 o
  -2  -5  14      111.71      128.32      7.26 o
  -1  -5  14        0.97       -0.26      1.32 o
   0  -5  14       34.99       44.52      3.23 o
   1  -5  14       14.70       12.33      2.91 o
   2  -5  14       54.00       51.00      5.37 o
   3  -5  14       19.33       22.88      4.01 o
   4  -5  14        2.94        3.32      2.68 o
  -6  -4  14       56.82       54.64      5.51 o
  -5  -4  14        4.60        3.93      2.34 o
  -4  -4  14       31.32       27.35      3.82 o
  -3  -4  14        0.05        0.46      1.83 o
  -2  -4  14      275.11      284.70      8.32 o
  -1  -4  14       20.86       17.22      2.09 o
   0  -4  14       87.90       83.86      5.65 o
   1  -4  14       29.09       37.87      4.41 o
   2  -4  14       11.83       10.46      2.95 o
   3  -4  14        1.58        0.24      2.03 o
   4  -4  14        8.43        3.93      2.61 o
  -7  -3  14        3.74        3.55      1.63 o
  -6  -3  14        9.21       12.29      4.08 o
  -5  -3  14       87.48       94.63      6.24 o
  -4  -3  14       16.56       11.07      2.60 o
  -3  -3  14        1.00        1.12      1.78 o
  -2  -3  14        8.37        8.89      1.67 o
  -1  -3  14        0.52        3.19      1.36 o
   0  -3  14       28.69       33.32      3.94 o
   1  -3  14       38.90        4.01      1.55 o
   2  -3  14       23.15       22.70      3.63 o
   3  -3  14       41.04       45.21      4.94 o
   4  -3  14       67.62       76.12      6.05 o
   5  -3  14        0.84        1.28      2.52 o
  -7  -2  14       31.19       38.28      3.15 o
  -6  -2  14       14.91       15.83      2.11 o
  -5  -2  14      118.16      130.24      4.94 o
  -4  -2  14       37.92       38.09      3.26 o
  -3  -2  14        6.46        7.25      1.19 o
  -2  -2  14       35.27       35.84      2.02 o
  -1  -2  14       56.09       64.47      2.50 o
   0  -2  14        1.12        0.73      1.81 o
   1  -2  14      198.07      201.78      9.66 o
   2  -2  14      171.14      185.09      9.37 o
   3  -2  14        0.35        1.53      2.14 o
   4  -2  14       42.39       41.92      4.99 o
   5  -2  14       85.35       95.05      7.06 o
  -8  -1  14       12.83       16.37      2.37 o
  -7  -1  14       10.33        9.85      1.87 o
  -6  -1  14      282.97      302.43      8.69 o
  -5  -1  14      237.83      249.81      7.39 o
  -4  -1  14       14.68       14.23      1.85 o
  -3  -1  14       39.61       44.55      2.19 o
  -2  -1  14        5.02        4.33      1.02 o
  -1  -1  14       22.03       22.19      2.14 o
   0  -1  14        0.16       -0.31      0.81 o
   1  -1  14       23.50       23.89      2.28 o
   2  -1  14       44.81       48.27      3.09 o
   3  -1  14       41.97       40.16      5.66 o
   4  -1  14       73.98       73.71      5.99 o
   5  -1  14       24.96       21.07      4.03 o
  -8   0  14        0.10       -0.37      1.24 o
  -7   0  14        1.05        2.01      1.37 o
  -6   0  14       93.81       95.91      4.21 o
  -5   0  14      229.58      247.49      7.32 o
  -4   0  14       63.99       59.01      2.44 o
  -3   0  14        0.32       -0.05      0.77 o
  -2   0  14        3.28        2.56      0.90 o
  -1   0  14       21.92       22.81      2.18 o
   0   0  14       31.18       27.26      3.66 o
   1   0  14      744.68      751.44     17.74 o
   2   0  14       26.18       23.47      2.41 o
   3   0  14        0.21        0.22      1.34 o
   4   0  14       61.26       63.96      3.71 o
  -8   1  14        0.97       -0.78      1.19 o
  -7   1  14       43.82       52.44      4.52 o
  -6   1  14      284.11      260.79      9.61 o
  -5   1  14        3.71        2.01      1.23 o
  -4   1  14       18.32       16.50      1.51 o
  -3   1  14        7.73        3.48      1.18 o
  -2   1  14       72.19       72.30      4.15 o
  -1   1  14        0.18       -0.12      0.99 o
   0   1  14      460.36      460.59     11.89 o
   1   1  14      114.26      105.86      4.47 o
   2   1  14       38.58       36.50      2.98 o
   3   1  14        1.39        0.79      1.34 o
   4   1  14       54.06       61.01      4.22 o
  -8   2  14       33.73       36.08      3.19 o
  -7   2  14       92.88       89.48      4.20 o
  -6   2  14       22.34       19.39      5.19 o
  -5   2  14        9.08        7.41      1.18 o
  -4   2  14       77.00       65.11      3.10 o
  -3   2  14       37.90       35.02      2.40 o
  -2   2  14      390.35      333.70      9.17 o
  -1   2  14        5.85        5.78      1.49 o
   0   2  14        6.18        2.70      1.33 o
   1   2  14       24.37       22.90      2.46 o
   2   2  14       91.25       89.79      4.28 o
   3   2  14       57.65       49.29      3.61 o
   4   2  14       10.75       11.26      2.25 o
  -8   3  14       24.23       27.71      4.87 o
  -7   3  14       14.79       15.43      2.16 o
  -6   3  14       21.01       27.41      2.98 o
  -5   3  14        8.10        7.49      1.53 o
  -4   3  14        7.86        6.57      1.61 o
  -3   3  14      139.38      122.00      3.64 o
  -2   3  14       12.47        7.03      1.46 o
  -1   3  14       14.25       10.73      1.80 o
   0   3  14        0.07       -0.65      1.42 o
   1   3  14       47.91       36.21      4.29 o
   2   3  14      140.61      136.66      7.87 o
   3   3  14       84.67       92.08      6.57 o
  -7   4  14       31.28       34.63      3.04 o
  -6   4  14       20.26       22.37      1.87 o
  -5   4  14       89.99       81.72      3.05 o
  -4   4  14        0.67        0.46      1.00 o
  -3   4  14        1.13        2.48      1.37 o
  -2   4  14       32.48       32.93      3.12 o
  -1   4  14       37.84       44.76      3.31 o
   0   4  14      163.75      168.20      6.13 o
   1   4  14        1.52        0.10      1.48 o
   2   4  14        0.53        1.45      2.32 o
   3   4  14        2.65        4.32      1.75 o
  -7   5  14      337.74      359.13     10.26 o
  -6   5  14       74.04       83.24      3.24 o
  -5   5  14        9.74       11.33      1.47 o
  -4   5  14       31.54       25.91      1.96 o
  -3   5  14        2.22        8.14      2.42 o
  -2   5  14        6.33        6.93      1.64 o
  -1   5  14       11.96       13.89      2.12 o
   0   5  14        2.49        4.30      1.63 o
   1   5  14        6.05        5.75      1.83 o
   2   5  14       21.55       23.34      2.83 o
  -6   6  14       70.61       96.84      5.19 o
  -5   6  14        3.63        4.34      1.17 o
  -4   6  14       52.00       51.55      5.70 o
  -3   6  14       72.81       75.19      5.40 o
  -2   6  14       41.34       42.20      3.35 o
  -1   6  14      110.93      109.97      4.96 o
   0   6  14        0.70        0.53      1.38 o
   1   6  14        0.45       -0.18      1.45 o
  -5   7  14       97.56       96.45      3.64 o
  -4   7  14        8.01        9.96      1.86 o
  -3   7  14       18.45       14.87      5.97 o
  -2   7  14        3.56        3.21      1.63 o
  -1   7  14       18.81       22.05      2.74 o
  -3  -6  15       81.43      119.26      7.61 o
  -2  -6  15        0.18       -1.91      2.17 o
  -1  -6  15        7.18        4.10      1.76 o
   0  -6  15       30.22       29.92      4.27 o
   1  -6  15        7.92        5.03      2.68 o
   2  -6  15       36.07       20.00      3.51 o
  -5  -5  15        8.11        8.53      2.96 o
  -4  -5  15       50.58       56.95      5.60 o
  -3  -5  15        8.90       11.35      3.00 o
  -2  -5  15       90.27      119.75      7.00 o
  -1  -5  15        0.99        0.19      1.48 o
   0  -5  15       70.99       72.13      5.60 o
   1  -5  15       20.00       24.19      4.08 o
   2  -5  15      172.47      183.44      9.73 o
   3  -5  15       29.84       26.42      4.32 o
  -6  -4  15        6.10        8.50      2.87 o
  -5  -4  15       92.75      102.93      6.79 o
  -4  -4  15       24.63       22.67      3.64 o
  -3  -4  15       33.77       36.32      4.24 o
  -2  -4  15        3.60        1.83      1.46 o
  -1  -4  15       11.49       12.06      1.95 o
   0  -4  15       29.14       36.93      4.38 o
   1  -4  15       16.39       13.92      3.23 o
   2  -4  15      220.54      244.40     11.49 o
   3  -4  15        3.75        2.65      2.47 o
  -6  -3  15       30.89       36.50      4.62 o
  -5  -3  15       67.51       70.03      5.53 o
  -4  -3  15       11.54       14.89      3.07 o
  -3  -3  15        0.00       -0.21      1.64 o
  -2  -3  15       42.45       44.81      3.11 o
  -1  -3  15        0.21        0.79      1.99 o
   0  -3  15       94.29       85.48      5.93 o
   1  -3  15       56.22        2.09      1.35 o
   2  -3  15       10.45        8.88      2.76 o
   3  -3  15        3.03        7.21      2.71 o
   4  -3  15       70.42       61.02      6.21 o
  -7  -2  15        0.90        1.73      1.51 o
  -6  -2  15      165.99      184.00      6.57 o
  -5  -2  15       66.79       77.43      3.85 o
  -4  -2  15       27.09       30.05      2.83 o
  -3  -2  15       15.20       18.43      1.66 o
  -2  -2  15       36.56       36.87      2.73 o
  -1  -2  15       51.24       57.55      4.75 o
   0  -2  15        6.40        4.42      2.40 o
   1  -2  15        0.88        1.92      2.16 o
   2  -2  15        2.74        0.42      2.22 o
   3  -2  15        0.77       -1.95      2.09 o
   4  -2  15        0.60        3.07      2.69 o
  -7  -1  15        3.52        2.78      1.62 o
  -6  -1  15      109.46      134.85      5.30 o
  -5  -1  15        1.43        1.96      1.28 o
  -4  -1  15       70.06       79.07      3.70 o
  -3  -1  15        6.79        7.29      1.27 o
  -2  -1  15       10.80       13.79      1.89 o
  -1  -1  15       20.59       20.85      2.77 o
   0  -1  15      134.20       74.40      5.32 o
   1  -1  15      118.99      125.64      4.95 o
   2  -1  15      100.06       99.94      6.86 o
   3  -1  15       10.19        8.73      3.00 o
   4  -1  15        2.07        1.73      2.51 o
  -7   0  15        0.44       -0.48      2.47 o
  -6   0  15        2.18        3.61      1.44 o
  -5   0  15        0.28        1.78      1.23 o
  -4   0  15        2.71        2.54      0.98 o
  -3   0  15       17.77       20.22      1.66 o
  -2   0  15       36.10       35.50      2.73 o
  -1   0  15        7.01        6.52      2.74 o
   0   0  15      111.85      105.76      4.44 o
   1   0  15       51.32       64.65      3.56 o
   2   0  15       83.58       79.25      4.01 o
   3   0  15       13.64       15.61      2.26 o
   4   0  15        0.42        3.79      1.68 o
  -7   1  15       45.61       38.82      3.15 o
  -6   1  15       17.27       23.88      2.52 o
  -5   1  15        0.03       -0.47      1.09 o
  -4   1  15        1.58        3.65      1.06 o
  -3   1  15       49.81       58.50      2.51 o
  -2   1  15        7.87        8.06      1.64 o
  -1   1  15        0.02        0.80      1.19 o
   0   1  15       19.20       19.84      3.38 o
   1   1  15       77.12       85.70      5.65 o
   2   1  15       21.73       20.00      2.44 o
   3   1  15        2.01        3.67      1.74 o
  -7   2  15       10.24        8.11      1.85 o
  -6   2  15       35.80       41.84      3.79 o
  -5   2  15       14.90       15.78      1.89 o
  -4   2  15       17.39       16.13      1.55 o
  -3   2  15       50.28       51.66      3.07 o
  -2   2  15        1.39        1.31      1.23 o
  -1   2  15       39.09       42.59      3.17 o
   0   2  15      267.10      250.19      7.84 o
   1   2  15        9.19        6.38      1.72 o
   2   2  15       64.27       59.66      3.63 o
   3   2  15       64.14       74.92      4.24 o
  -7   3  15        1.42        1.04      1.31 o
  -6   3  15        0.00       -1.44      1.71 o
  -5   3  15        3.43        2.64      1.01 o
  -4   3  15        1.42        0.26      0.93 o
  -3   3  15       80.90       74.70      3.76 o
  -2   3  15       47.76       35.61      3.29 o
  -1   3  15        9.25        8.56      2.56 o
   0   3  15       15.97        6.62      6.46 o
   1   3  15        1.44        0.44      1.27 o
   2   3  15       40.34       42.36      3.52 o
  -7   4  15        1.63        1.26      1.53 o
  -6   4  15        2.21        2.25      1.36 o
  -5   4  15        0.81        2.07      1.30 o
  -4   4  15       17.64       10.75      1.87 o
  -3   4  15       28.49       25.09      2.57 o
  -2   4  15        1.00        1.84      1.30 o
  -1   4  15        2.06        3.13      1.46 o
   0   4  15       23.69       30.99      3.06 o
   1   4  15        5.27        8.23      1.90 o
   2   4  15        4.91        4.85      2.13 o
  -6   5  15        7.86        9.89      1.48 o
  -5   5  15       22.18       32.05      2.48 o
  -4   5  15        7.85       12.23      1.99 o
  -3   5  15       31.71       22.67      9.73 o
  -2   5  15        3.76        3.73      1.57 o
  -1   5  15       45.99       48.08      3.67 o
   0   5  15       40.21       39.83      4.57 o
   1   5  15       13.56       15.14      2.46 o
  -5   6  15        1.67        2.80      2.25 o
  -4   6  15      166.10      208.47      7.29 o
  -3   6  15        0.44        0.52      1.31 o
  -2   6  15      142.99      178.46      6.73 o
  -1   6  15      254.59      286.60      9.16 o
  -3  -5  16      126.86      152.34      8.48 o
  -2  -5  16       55.29       54.86      5.35 o
  -1  -5  16       52.53       50.19      5.19 o
   0  -5  16       25.34       30.58      4.53 o
   1  -5  16      146.13      168.32      9.27 o
  -5  -4  16      214.79      232.96     11.14 o
  -4  -4  16       35.93       34.54      4.54 o
  -3  -4  16        0.09        0.06      1.90 o
  -2  -4  16       39.40       49.57      4.86 o
  -1  -4  16       43.11       35.98      4.48 o
   0  -4  16       38.30       42.45      5.02 o
   1  -4  16        6.69        2.93      2.48 o
   2  -4  16       25.22       21.05      3.98 o
  -5  -3  16       32.29       34.70      4.43 o
  -4  -3  16        0.12       -0.13      1.88 o
  -3  -3  16       27.33       24.95      3.50 o
  -2  -3  16       28.17       22.86      3.53 o
  -1  -3  16       16.67       15.52      3.35 o
   0  -3  16        0.60        0.38      2.07 o
   2  -3  16       36.81       37.64      4.92 o
   3  -3  16        0.23        2.07      2.61 o
  -6  -2  16      134.15      147.10      5.71 o
  -5  -2  16        8.20        6.23      2.50 o
  -4  -2  16       30.18       36.38      4.13 o
  -3  -2  16        8.98        9.64      2.36 o
  -2  -2  16       18.69       18.63      3.18 o
  -1  -2  16        2.65        0.79      2.02 o
   0  -2  16       67.58       67.34      5.67 o
   1  -2  16      317.23      337.25     14.41 o
   2  -2  16       18.81       21.06      3.93 o
   3  -2  16        0.82        3.87      2.73 o
  -6  -1  16      158.92      182.19      6.43 o
  -5  -1  16       21.41       26.27      3.86 o
  -4  -1  16        0.06        0.86      1.20 o
  -3  -1  16        0.12       -1.23      0.82 o
  -2  -1  16       24.87       27.04      2.53 o
  -1  -1  16        5.09        4.98      1.55 o
   0  -1  16      160.95      106.48      6.72 o
   1  -1  16       20.62       26.33      4.13 o
   2  -1  16       14.44       14.77      3.51 o
   3  -1  16        1.03       -1.51      2.20 o
  -6   0  16       11.09       10.34      1.93 o
  -5   0  16      156.33      173.58      6.06 o
  -4   0  16       15.33       12.11      1.79 o
  -3   0  16        3.36        5.57      1.55 o
  -2   0  16       66.85       72.79      6.13 o
  -1   0  16        6.25        8.48      1.79 o
   0   0  16       14.15       17.02      2.25 o
   1   0  16       38.21       37.69      3.15 o
   2   0  16       63.70       63.73      3.76 o
   3   0  16       11.21       10.62      3.29 o
  -7   1  16        0.41       -0.25      1.35 o
  -6   1  16       78.39       91.56      4.35 o
  -5   1  16       32.47       37.19      2.96 o
  -4   1  16       18.33       15.36      1.60 o
  -3   1  16       69.51       72.48      5.21 o
  -2   1  16        4.95        4.37      2.58 o
  -1   1  16        7.60        9.34      1.82 o
   0   1  16       44.58       53.64      3.57 o
   1   1  16       28.30       32.56      3.01 o
   2   1  16        0.02        0.63      1.44 o
  -6   2  16        3.65        0.30      0.91 o
  -5   2  16       19.64       25.85      2.49 o
  -4   2  16       20.40       20.29      3.38 o
  -3   2  16        0.90        1.83      1.37 o
  -2   2  16       22.67       19.97      2.32 o
  -1   2  16        7.09        7.89      1.80 o
   0   2  16       49.04       47.56      3.55 o
   1   2  16        1.73       -1.04      1.74 o
   2   2  16        1.59       -0.62      1.85 o
  -6   3  16       18.57       21.10      2.44 o
  -5   3  16        0.62        1.61      1.01 o
  -4   3  16       82.56       83.97      6.16 o
  -3   3  16       29.16       26.89      2.67 o
  -2   3  16        8.12        5.03      2.24 o
  -1   3  16        0.48        0.85      1.23 o
   0   3  16       86.14       95.90      5.34 o
   1   3  16        5.65        5.68      1.85 o
  -6   4  16       36.06       49.56      5.98 o
  -5   4  16       83.44       81.99      4.11 o
  -4   4  16       72.35       77.50      4.01 o
  -3   4  16        1.78       -0.54      1.80 o
  -2   4  16       56.65       59.18      3.66 o
  -1   4  16        3.49        3.60      1.61 o
   0   4  16        1.35        0.70      1.48 o
  -4   5  16        0.56        2.70      1.47 o
  -3   5  16        0.01        0.32      1.09 o
  -2   5  16        0.00        1.58      1.56 o
  -1   5  16        0.71        2.11      1.51 o
  -3  -4  17        0.20       -0.95      2.00 o
  -1  -4  17        0.42        1.23      2.39 o
   0  -4  17       29.83       34.30      4.94 o
  -4  -3  17        0.59        2.69      2.33 o
  -3  -3  17       24.69       28.99      3.84 o
  -2  -3  17       50.41       51.66      5.33 o
  -1  -3  17        5.63        1.84      2.37 o
   0  -3  17        2.65       -1.85      2.37 o
  -5  -2  17      168.38      180.43      9.01 o
  -4  -2  17       12.23       17.17      3.09 o
  -2  -2  17       85.00      104.97      6.80 o
  -1  -2  17        5.14        5.56      2.75 o
   0  -2  17        9.83        8.79      3.02 o
   1  -2  17       33.05       43.74      5.41 o
  -5  -1  17       53.19       60.45      3.54 o
  -4  -1  17        7.41       13.26      2.00 o
  -3  -1  17        0.00        0.32      2.11 o
  -2  -1  17        2.51        2.46      2.39 o
  -1  -1  17       55.99       74.61      5.95 o
   0  -1  17      131.50       98.87      6.66 o
   1  -1  17        2.08        0.81      2.43 o
  -5   0  17       13.10       14.39      2.15 o
  -4   0  17        0.80        1.86      1.92 o
  -3   0  17       32.12       32.15      2.86 o
  -2   0  17       21.15       19.50      2.31 o
  -1   0  17       12.39       12.29      2.10 o
   0   0  17      283.43      301.27      9.90 o
   1   0  17        8.59        7.06      2.98 o
  -5   1  17       20.97       23.83      2.51 o
  -4   1  17        1.21       -0.05      1.24 o
  -3   1  17       12.03       13.91      2.11 o
  -2   1  17        6.18        7.32      1.71 o
  -1   1  17       26.43       24.71      2.69 o
   0   1  17        2.84        3.32      1.67 o
   1   1  17       59.03       59.54      3.94 o
  -5   2  17       19.14       20.75      2.38 o
  -4   2  17        0.79        1.16      1.31 o
  -3   2  17        0.88        2.88      1.50 o
  -2   2  17       21.88       21.44      2.55 o
  -1   2  17        0.34        0.53      1.40 o
   0   2  17      214.23      235.42      7.97 o
  -5   3  17        0.14       -0.60      1.83 o
  -4   3  17       45.13       36.41      7.90 o
  -3   3  17        1.33        0.67      1.26 o
  -2   3  17        9.63        7.62      1.84 o
  -1   3  17      142.84      140.49      6.74 o
   0   3  17        0.22        0.55      1.60 o
  -3   4  17        0.92        2.51      1.60 o
  -2   4  17        1.17       -0.20      1.34 o
  -2  -2  18       33.58       47.29      5.32 o
  -1  -2  18        0.06        2.81      2.51 o
  -2  -1  18        6.37        3.32      2.51 o
  -1  -1  18       97.28      126.71      8.05 o
  -4   0  18       27.90       38.24      4.55 o
  -3   0  18        1.71        1.47      1.52 o
  -2   0  18        9.42       13.83      2.21 o
  -1   0  18       17.13       19.87      3.84 o
  -3   1  18       11.02       10.08      2.04 o
  -2   1  18        3.56        4.88      1.67 o
  -1   1  18       13.50       14.50      2.32 o
 
